# Supplementary material for: Emergence of methicillin resistance predates the clinical use of antibiotics
Source: Nature. 2022 Jan 5;602(7895):135–41. doi: 10.1038/s41586-021-04265-w (PMC8810379; doi:10.1038/s41586-021-04265-w)
Supplement: Supplementary file 3 — Information about the 1,157 S. aureus isolates used in this study. [file 41586_2021_4265_MOESM3_ESM.xlsx]

## Sheet: Ark1
	Supplementary Table 1 | S. aureus isolates used in this study
	Study name	Study accession	Sample accession	Experiment accession	Run accession	Source	Country	Region	Isolation year	ST	CC	Type XI SCCmec	Type XI SCCmec variant	mecC-MRSA lineage	vwbSaPI	IEC1	mecC	blaZLGA251	blaZ	cat(pC221)	erm(C)	msr(A)	str	tet(K)	tet(L)	Collection
	55-121-251	PRJEB43456	SAMEA8200776	ERX5201887	ERR5417136	Hedgehog	New Zealand	North Island	2018	6432	49	1			0	0	1	1	0	0	0	0	0	0	0	Hedgehog survey
	55-121-253	PRJEB43456	SAMEA8200777	ERX5201888	ERR5417137	Hedgehog	New Zealand	North Island	2018	6432	49	1			0	0	1	1	0	0	0	0	0	0	0	Hedgehog survey
	55-121-553	PRJEB43456	SAMEA8200791	ERX5201902	ERR5417151	Hedgehog	Denmark	Jutland	2018	49	49	0			0	0	0	0	1	0	0	0	0	0	0	Hedgehog survey
	55-121-554	PRJEB43456	SAMEA8200792	ERX5201903	ERR5417152	Hedgehog	Denmark	Jutland	2018	49	49	0			0	0	0	0	1	0	0	0	0	0	0	Hedgehog survey
	55-121-555	PRJEB43456	SAMEA8200793	ERX5201904	ERR5417153	Hedgehog	Denmark	Jutland	2018	49	49	0			0	0	0	0	1	0	0	0	0	0	0	Hedgehog survey
	55-121-444	PRJEB43456	SAMEA8200785	ERX5201896	ERR5417145	Hedgehog	Portugal	Norte Region	2018	49	49	0			0	0	0	0	0	0	0	0	0	0	0	Hedgehog survey
	55-121-706	PRJEB43456	SAMEA8200817	ERX5201928	ERR5417177	Hedgehog	Spain	Catalonia	2018	49	49	0			0	0	0	0	0	0	0	0	0	0	0	Hedgehog survey
	55-121-707	PRJEB43456	SAMEA8200818	ERX5201929	ERR5417178	Hedgehog	Spain	Catalonia	2018	49	49	0			0	0	0	0	0	0	0	0	0	0	0	Hedgehog survey
	55-121-711	PRJEB43456	SAMEA8200819	ERX5201930	ERR5417179	Hedgehog	Spain	Catalonia	2018	6431	49	0			0	0	0	0	1	0	0	0	0	0	0	Hedgehog survey
	55-121-714	PRJEB43456	SAMEA8200821	ERX5201932	ERR5417181	Hedgehog	Spain	Catalonia	2018	49	49	0			0	0	0	0	1	0	0	0	0	0	0	Hedgehog survey
	55-121-715	PRJEB43456	SAMEA8200822	ERX5201933	ERR5417182	Hedgehog	Spain	Catalonia	2018	49	49	0			0	0	0	0	0	0	0	0	0	0	0	Hedgehog survey
	55-121-716	PRJEB43456	SAMEA8200823	ERX5201934	ERR5417183	Hedgehog	Spain	Catalonia	2018	49	49	0			0	0	0	0	0	0	0	0	0	0	0	Hedgehog survey
	55-121-717	PRJEB43456	SAMEA8200824	ERX5201935	ERR5417184	Hedgehog	Spain	Catalonia	2018	49	49	0			0	0	0	0	0	0	0	0	0	0	0	Hedgehog survey
	55-121-718	PRJEB43456	SAMEA8200825	ERX5201936	ERR5417185	Hedgehog	Spain	Catalonia	2018	49	49	0			0	0	0	0	1	0	0	0	0	0	0	Hedgehog survey
	55-121-719	PRJEB43456	SAMEA8200826	ERX5201937	ERR5417186	Hedgehog	Spain	Catalonia	2018	49	49	0			0	0	0	0	1	0	0	0	0	0	0	Hedgehog survey
	55-121-763	PRJEB43456	SAMEA8200827	ERX5201938	ERR5417187	Hedgehog	Czech Republic	Prague	2018	130	130	1	F	CC130:A9	0	0	1	1	0	0	0	0	0	0	0	Hedgehog survey
	55-121-764	PRJEB43456	SAMEA8200828	ERX5201939	ERR5417188	Hedgehog	Czech Republic	Prague	2018	130	130	1	F	CC130:A9	0	0	1	1	0	0	0	0	0	0	0	Hedgehog survey
	55-121-765	PRJEB43456	SAMEA8200829	ERX5201940	ERR5417189	Hedgehog	Czech Republic	Prague	2018	130	130	1	F	CC130:A9	0	0	1	1	0	0	0	0	0	0	0	Hedgehog survey
	55-121-766	PRJEB43456	SAMEA8200830	ERX5201941	ERR5417190	Hedgehog	Czech Republic	Prague	2018	130	130	1	F	CC130:A9	0	0	1	1	0	0	0	0	0	0	0	Hedgehog survey
	55-121-767	PRJEB43456	SAMEA8200831	ERX5201942	ERR5417191	Hedgehog	Czech Republic	Prague	2018	130	130	1	F	CC130:A9	0	0	1	1	0	0	0	0	0	0	0	Hedgehog survey
	55-121-768	PRJEB43456	SAMEA8200832	ERX5201943	ERR5417192	Hedgehog	Czech Republic	Prague	2018	130	130	1	F	CC130:A9	0	0	1	1	0	0	0	0	0	0	0	Hedgehog survey
	55-121-769	PRJEB43456	SAMEA8200833	ERX5201944	ERR5417193	Hedgehog	Czech Republic	Prague	2018	130	130	1	F	CC130:A9	0	0	1	1	0	0	0	0	0	0	0	Hedgehog survey
	55-121-770	PRJEB43456	SAMEA8200834	ERX5201945	ERR5417194	Hedgehog	Czech Republic	Prague	2018	130	130	1	F	CC130:A9	0	0	1	1	0	0	0	0	0	0	0	Hedgehog survey
	55-121-771	PRJEB43456	SAMEA8200835	ERX5201946	ERR5417195	Hedgehog	Czech Republic	Prague	2018	130	130	1	F	CC130:A9	0	0	1	1	0	0	0	0	0	0	0	Hedgehog survey
	55-121-772	PRJEB43456	SAMEA8200836	ERX5201947	ERR5417196	Hedgehog	Czech Republic	Prague	2018	130	130	1	F	CC130:A9	0	0	1	1	0	0	0	0	0	0	0	Hedgehog survey
	1A-107	PRJEB21015	SAMEA4892952	ERX3768635	ERR3766886	Hedgehog	England	Berkshire	2018	6430	130	1	F	CC130:A9	0	0	1	1	0	0	0	0	0	0	0	Hedgehog survey
	1B-108	PRJEB21015	SAMEA4892953	ERX3768636	ERR3766887	Hedgehog	England	Berkshire	2018	6430	130	1	F	CC130:A9	0	0	1	1	0	0	0	0	0	0	0	Hedgehog survey
	1C-109	PRJEB21015	SAMEA4892954	ERX3768637	ERR3766888	Hedgehog	England	Berkshire	2018	6430	130	1	F	CC130:A9	0	0	1	1	0	0	0	0	0	0	0	Hedgehog survey
	2C-111	PRJEB21015	SAMEA4892957	ERX3768640	ERR3766891	Hedgehog	England	Berkshire	2018	1245	130	1	F	CC130:A9	0	0	1	1	0	0	0	0	0	0	0	Hedgehog survey
	3A-112	PRJEB21015	SAMEA4892958	ERX3768641	ERR3766892	Hedgehog	England	Berkshire	2018	1245	130	1	F	CC130:A9	0	0	1	1	0	0	0	0	0	0	0	Hedgehog survey
	6C-120	PRJEB21015	SAMEA4892967	ERX3768650	ERR3766901	Hedgehog	England	Berkshire	2018	1245	130	1	F	CC130:A9	0	0	1	1	0	0	0	0	0	0	0	Hedgehog survey
	8A-122	PRJEB21015	SAMEA4892970	ERX3768652	ERR3766903	Hedgehog	England	Berkshire	2018	1245	130	1	F	CC130:A9	0	0	1	1	0	0	0	0	0	0	0	Hedgehog survey
	8C-123	PRJEB21015	SAMEA4892972	ERX3768654	ERR3766905	Hedgehog	England	Berkshire	2018	1245	130	1	F	CC130:A9	0	0	1	1	0	0	0	0	0	0	0	Hedgehog survey
	9A-124	PRJEB21015	SAMEA4892973	ERX3768655	ERR3766906	Hedgehog	England	Berkshire	2018	1245	130	1	F	CC130:A9	0	0	1	1	0	0	0	0	0	0	0	Hedgehog survey
	9B-126	PRJEB21015	SAMEA4892974	ERX3768656	ERR3766907	Hedgehog	England	Berkshire	2018	1245	130	1	F	CC130:A9	0	0	1	1	0	0	0	0	0	0	0	Hedgehog survey
	9C-125	PRJEB21015	SAMEA4892976	ERX3768658	ERR3766909	Hedgehog	England	Berkshire	2018	1245	130	1	F	CC130:A9	0	0	1	1	0	0	0	0	0	0	0	Hedgehog survey
	10A-127	PRJEB21015	SAMEA4892978	ERX3768660	ERR3766911	Hedgehog	England	Berkshire	2018	1245	130	1	F	CC130:A9	0	0	1	1	0	0	0	0	0	0	0	Hedgehog survey
	10B-128	PRJEB21015	SAMEA4892979	ERX3768661	ERR3766912	Hedgehog	England	Berkshire	2018	1245	130	1	F	CC130:A9	0	0	1	1	0	0	0	0	0	0	0	Hedgehog survey
	10C-129	PRJEB21015	SAMEA4892981	ERX3768663	ERR3766914	Hedgehog	England	Berkshire	2018	1245	130	1	F	CC130:A9	0	0	1	1	0	0	0	0	0	0	0	Hedgehog survey
	12A-131	PRJEB21015	SAMEA4892985	ERX3768665	ERR3766916	Hedgehog	England	Berkshire	2018	6430	130	1	F	CC130:A9	0	0	1	1	0	0	0	0	0	0	0	Hedgehog survey
	12B-132	PRJEB21015	SAMEA4892986	ERX3768666	ERR3766917	Hedgehog	England	Berkshire	2018	6430	130	1	F	CC130:A9	0	0	1	1	0	0	0	0	0	0	0	Hedgehog survey
	12C-133	PRJEB21015	SAMEA4892987	ERX3768667	ERR3766918	Hedgehog	England	Berkshire	2018	1245	130	1	F	CC130:A9	0	0	1	1	0	0	0	0	0	0	0	Hedgehog survey
	13A-134	PRJEB21015	SAMEA4892988	ERX3768668	ERR3766919	Hedgehog	England	Berkshire	2018	6430	130	1	F	CC130:A9	0	0	1	1	0	0	0	0	0	0	0	Hedgehog survey
	13B-138	PRJEB21015	SAMEA4892989	ERX3768669	ERR3766920	Hedgehog	England	Berkshire	2018	6430	130	1	F	CC130:A9	0	0	1	1	0	0	0	0	0	0	0	Hedgehog survey
	13C-139	PRJEB21015	SAMEA4892990	ERX3768670	ERR3766921	Hedgehog	England	Berkshire	2018	6430	130	1	F	CC130:A9	0	0	1	1	0	0	0	0	0	0	0	Hedgehog survey
	14B-140	PRJEB21015	SAMEA4892991	ERX3768671	ERR3766922	Hedgehog	England	Berkshire	2018	1245	130	1	F	CC130:A9	0	0	1	1	0	0	0	0	0	0	0	Hedgehog survey
	14C-141	PRJEB21015	SAMEA4892992	ERX3768672	ERR3766923	Hedgehog	England	Berkshire	2018	6430	130	1	F	CC130:A9	0	0	1	1	0	0	0	0	0	0	0	Hedgehog survey
	15A-142	PRJEB21015	SAMEA4892993	ERX3768673	ERR3766924	Hedgehog	England	Berkshire	2018	6430	130	1	F	CC130:A9	0	0	1	1	0	0	0	0	0	0	0	Hedgehog survey
	15B-143	PRJEB21015	SAMEA4892994	ERX3768674	ERR3766925	Hedgehog	England	Berkshire	2018	1245	130	1	F	CC130:A9	0	0	1	1	0	0	0	0	0	0	0	Hedgehog survey
	15C-144	PRJEB21015	SAMEA4892996	ERX3768676	ERR3766927	Hedgehog	England	Berkshire	2018	6430	130	1	F	CC130:A9	0	0	1	1	0	0	0	0	0	0	0	Hedgehog survey
	17B-147	PRJEB21015	SAMEA4893001	ERX3768677	ERR3766928	Hedgehog	England	Berkshire	2018	1245	130	1	F	CC130:A9	0	0	1	1	0	0	0	0	0	0	0	Hedgehog survey
	17C-178	PRJEB21015	SAMEA4893003	ERX3768678	ERR3766929	Hedgehog	England	Berkshire	2018	1245	130	1	F	CC130:A9	0	0	1	1	0	0	0	0	0	0	0	Hedgehog survey
	21C-152	PRJEB21015	SAMEA4893015	ERX3912779	ERR3902726	Hedgehog	England	Berkshire	2018	1245	130	1	F	CC130:A9	0	0	1	1	0	0	0	0	0	0	0	Hedgehog survey
	22A-153	PRJEB21015	SAMEA4893016	ERX3912780	ERR3902727	Hedgehog	England	Berkshire	2018	1245	130	1	F	CC130:A9	0	0	1	1	0	0	0	0	0	0	0	Hedgehog survey
	22C-154	PRJEB21015	SAMEA4893018	ERX3912781	ERR3902728	Hedgehog	England	Berkshire	2018	1245	130	1	F	CC130:A9	0	0	1	1	0	0	0	0	0	0	0	Hedgehog survey
	23B-155	PRJEB21015	SAMEA4893019	ERX3912782	ERR3902729	Hedgehog	England	Berkshire	2018	1245	130	1	F	CC130:A9	0	0	1	1	0	0	0	0	0	0	0	Hedgehog survey
	26C-187	PRJEB21015	SAMEA5094866	ERX3988168	ERR3985790	Hedgehog	England	Berkshire	2018	1245	130	1	F	CC130:A9	0	0	1	1	0	0	0	0	0	0	0	Hedgehog survey
	27C-156	PRJEB21015	SAMEA5094869	ERX3988174	ERR3985796	Hedgehog	England	Berkshire	2018	1245	130	1	F	CC130:A9	0	0	1	1	0	0	0	0	0	0	0	Hedgehog survey
	29B-189	PRJEB21015	SAMEA5094872	ERX3988176	ERR3985798	Hedgehog	England	Berkshire	2018	1245	130	1	F	CC130:A9	0	0	1	1	0	0	0	0	0	0	0	Hedgehog survey
	30B-157	PRJEB21015	SAMEA5094875	ERX3988180	ERR3985802	Hedgehog	England	Berkshire	2018	6430	130	1	F	CC130:A9	0	0	1	1	0	0	0	0	0	0	0	Hedgehog survey
	31B-158	PRJEB21015	SAMEA5094876	ERX3988182	ERR3985804	Hedgehog	England	Berkshire	2018	1245	130	1	F	CC130:A9	0	0	1	1	0	0	0	0	0	0	0	Hedgehog survey
	31C-85	PRJEB21015	SAMEA5094878	ERX3988186	ERR3985808	Hedgehog	England	Berkshire	2018	1245	130	1	F	CC130:A9	0	0	1	1	0	0	0	0	0	0	0	Hedgehog survey
	32C-159	PRJEB21015	SAMEA5094881	ERX3988190	ERR3985812	Hedgehog	England	Berkshire	2018	1245	130	1	F	CC130:A9	0	0	1	1	0	0	0	0	0	0	0	Hedgehog survey
	36C-164	PRJEB21015	SAMEA5094891	ERX3988202	ERR3985824	Hedgehog	England	Berkshire	2018	1245	130	1	F	CC130:A9	0	0	1	1	0	0	0	0	0	0	0	Hedgehog survey
	37C-166	PRJEB21015	SAMEA5094894	ERX3988206	ERR3985828	Hedgehog	England	Berkshire	2018	1245	130	1	F	CC130:A9	0	0	1	1	0	0	0	0	0	0	0	Hedgehog survey
	38A-167	PRJEB21015	SAMEA5094896	ERX3988208	ERR3985830	Hedgehog	England	Berkshire	2018	1245	130	1	F	CC130:A9	0	0	1	1	0	0	0	0	0	0	0	Hedgehog survey
	38C-168	PRJEB21015	SAMEA5094898	ERX3988212	ERR3985834	Hedgehog	England	Berkshire	2018	1245	130	1	F	CC130:A9	0	0	1	1	0	0	0	0	0	0	0	Hedgehog survey
	39A-169	PRJEB21015	SAMEA5094899	ERX3988214	ERR3985836	Hedgehog	England	Berkshire	2018	1245	130	1	F	CC130:A9	0	0	1	1	0	0	0	0	0	0	0	Hedgehog survey
	39B-170	PRJEB21015	SAMEA5094900	ERX3988216	ERR3985838	Hedgehog	England	Berkshire	2018	1245	130	1	F	CC130:A9	0	0	1	1	0	0	0	0	0	0	0	Hedgehog survey
	40C-171	PRJEB21015	SAMEA5094904	ERX3988220	ERR3985842	Hedgehog	England	Berkshire	2018	1245	130	1	F	CC130:A9	0	0	1	1	0	0	0	0	0	0	0	Hedgehog survey
	10A-9	PRJEB28206	SAMEA4893478	ERX4024612	ERR4023224	Hedgehog	England	Cambridgeshire	2018	1245	130	1	F	CC130:A9	0	0	1	1	0	0	0	0	0	0	0	Hedgehog survey
	10B-10	PRJEB21015	SAMEA5185644	ERX3988247	ERR3985869	Hedgehog	England	Cambridgeshire	2018	1245	130	1	F	CC130:A9	0	0	1	1	0	0	0	0	0	0	0	Hedgehog survey
	10C-11	PRJEB21015	SAMEA5185645	ERX3988249	ERR3985871	Hedgehog	England	Cambridgeshire	2018	1245	130	1	F	CC130:A9	0	0	1	1	0	0	0	0	0	0	0	Hedgehog survey
	14A	PRJEB21015	SAMEA5419090	ERX4150233	ERR4188464	Hedgehog	England	Cambridgeshire	2018	1245	130	1	F	CC130:A9	0	0	1	1	0	0	0	0	0	0	0	Hedgehog survey
	14B	PRJEB21015	SAMEA5419091	ERX4150236	ERR4188467	Hedgehog	England	Cambridgeshire	2018	1245	130	1	F	CC130:A9	0	0	1	1	0	0	0	0	0	0	0	Hedgehog survey
	Hog-4-Feet-222	PRJEB21015	SAMEA5764432	ERX4559136	ERR4634644	Hedgehog	England	Cambridgeshire	2019	1245	130	1	F	CC130:A9	0	0	1	1	0	0	0	0	0	0	0	Hedgehog survey
	Hog-4-Belly-220	PRJEB21015	SAMEA5764433	ERX4559138	ERR4634646	Hedgehog	England	Cambridgeshire	2019	1245	130	1	F	CC130:A9	0	0	1	1	0	0	0	0	0	0	0	Hedgehog survey
	55-121-268	PRJEB21015	SAMEA4893026	ERX3591291	ERR3595420	Hedgehog	England	Cornwall	2018	1245	130	1	F	CC130:A9	0	0	1	1	0	0	0	0	0	0	0	Hedgehog survey
	55-121-269	PRJEB21015	SAMEA4893027	ERX3591292	ERR3595421	Hedgehog	England	Cornwall	2018	1245	130	1	F	CC130:A9	0	0	1	1	0	0	0	0	0	0	0	Hedgehog survey
	55-121-270	PRJEB21015	SAMEA4893028	ERX3591293	ERR3595422	Hedgehog	England	Cornwall	2018	1245	130	1	F	CC130:A9	0	0	1	1	0	0	0	0	0	0	0	Hedgehog survey
	55-121-271	PRJEB21015	SAMEA4893029	ERX3591294	ERR3595423	Hedgehog	England	Cornwall	2018	1245	130	1	F	CC130:A9	0	0	1	1	0	0	0	0	0	0	0	Hedgehog survey
	55-121-272	PRJEB21015	SAMEA4893030	ERX3591295	ERR3595424	Hedgehog	England	Cornwall	2018	1245	130	1	F	CC130:A9	0	0	1	1	0	0	0	0	0	0	0	Hedgehog survey
	55-121-273	PRJEB21015	SAMEA4893031	ERX3591296	ERR3595425	Hedgehog	England	Cornwall	2018	1245	130	1	F	CC130:A9	0	0	1	1	0	0	0	0	0	0	0	Hedgehog survey
	55-121-274	PRJEB21015	SAMEA4893032	ERX3591297	ERR3595426	Hedgehog	England	Cornwall	2018	1245	130	1	F	CC130:A9	0	0	1	1	0	0	0	0	0	0	0	Hedgehog survey
	55-121-275	PRJEB21015	SAMEA4893036	ERX3591301	ERR3595430	Hedgehog	England	Cornwall	2018	1245	130	1	F	CC130:A9	0	0	1	1	0	0	0	0	0	0	0	Hedgehog survey
	55-121-288	PRJEB21015	SAMEA4893053	ERX3591317	ERR3595446	Hedgehog	England	Cornwall	2018	1245	130	1	F	CC130:A9	0	0	1	1	0	0	0	0	0	0	0	Hedgehog survey
	55-121-291	PRJEB21015	SAMEA4893059	ERX3591323	ERR3595452	Hedgehog	England	Cornwall	2018	1245	130	1	F	CC130:A9	0	0	1	1	0	0	0	0	0	0	0	Hedgehog survey
	55-121-292	PRJEB21015	SAMEA4893060	ERX3591324	ERR3595453	Hedgehog	England	Cornwall	2018	1245	130	1	F	CC130:A9	0	0	1	1	0	0	0	0	0	0	0	Hedgehog survey
	55-121-293	PRJEB21015	SAMEA4893061	ERX3591325	ERR3595454	Hedgehog	England	Cornwall	2018	1245	130	1	F	CC130:A9	0	0	1	1	0	0	0	0	0	0	0	Hedgehog survey
	55-121-294	PRJEB21015	SAMEA4893062	ERX3591326	ERR3595455	Hedgehog	England	Cornwall	2018	1245	130	1	F	CC130:A9	0	0	1	1	0	0	0	0	0	0	0	Hedgehog survey
	55-121-296	PRJEB21015	SAMEA4893064	ERX3591328	ERR3595457	Hedgehog	England	Cornwall	2018	1245	130	1	F	CC130:A9	0	0	1	1	0	0	0	0	0	0	0	Hedgehog survey
	55-121-299	PRJEB21015	SAMEA4893033	ERX3591298	ERR3595427	Hedgehog	England	Cornwall	2018	1245	130	1	F	CC130:A9	0	0	1	1	0	0	0	0	0	0	0	Hedgehog survey
	55-121-300	PRJEB21015	SAMEA4893034	ERX3591299	ERR3595428	Hedgehog	England	Cornwall	2018	1245	130	1	F	CC130:A9	0	0	1	1	0	0	0	0	0	0	0	Hedgehog survey
	55-121-301	PRJEB21015	SAMEA4893035	ERX3591300	ERR3595429	Hedgehog	England	Cornwall	2018	1245	130	1	F	CC130:A9	0	0	1	1	0	0	0	0	0	0	0	Hedgehog survey
	55-121-303	PRJEB21015	SAMEA4893037	ERX3591302	ERR3595431	Hedgehog	England	Cornwall	2018	1245	130	1	F	CC130:A9	0	0	1	1	0	0	0	0	0	0	0	Hedgehog survey
	55-121-306	PRJEB21015	SAMEA4893052	ERX3591316	ERR3595445	Hedgehog	England	Cornwall	2018	1245	130	1	F	CC130:A9	0	0	1	1	0	0	0	0	0	0	0	Hedgehog survey
	55-121-308	PRJEB21015	SAMEA4893057	ERX3591321	ERR3595450	Hedgehog	England	Cornwall	2018	1245	130	1	F	CC130:A9	0	0	1	1	0	0	0	0	0	0	0	Hedgehog survey
	55-121-309	PRJEB21015	SAMEA4893058	ERX3591322	ERR3595451	Hedgehog	England	Cornwall	2018	1245	130	1	F	CC130:A9	0	0	1	1	0	0	0	0	0	0	0	Hedgehog survey
	55-121-373	PRJEB21015	SAMEA4893104	ERX3591368	ERR3595497	Hedgehog	England	Northumberland	2018	1526	130	1	F	CC130:A9	0	0	1	1	0	0	0	0	0	0	0	Hedgehog survey
	55-121-374	PRJEB21015	SAMEA4893105	ERX3591369	ERR3595498	Hedgehog	England	Northumberland	2018	1526	130	1	F	CC130:A9	0	0	1	1	0	0	0	0	0	0	0	Hedgehog survey
	1B-122	PRJEB21015	SAMEA5094905	ERX3988222	ERR3985844	Hedgehog	Wales	Powys	2018	1245	130	1	F	CC130:A9	0	0	1	1	0	0	0	0	0	0	0	Hedgehog survey
	1F-1	PRJEB21015	SAMEA5094942	ERX3988270	ERR3985892	Hedgehog	Wales	Powys	2018	1245	130	1	F	CC130:A9	0	0	1	1	0	0	0	0	0	0	0	Hedgehog survey
	1N-124	PRJEB21015	SAMEA5094906	ERX3988224	ERR3985846	Hedgehog	Wales	Powys	2018	1245	130	1	F	CC130:A9	0	0	1	1	0	0	0	0	0	0	0	Hedgehog survey
	55-121-574	PRJEB43456	SAMEA8200797	ERX5201908	ERR5417157	Hedgehog	Denmark	Zealand	2018	130	130	1	G	CC130:A10	0	0	1	1	0	0	0	0	0	0	0	Hedgehog survey
	55-121-575	PRJEB43456	SAMEA8200798	ERX5201909	ERR5417158	Hedgehog	Denmark	Zealand	2018	130	130	1	G	CC130:A10	0	0	1	1	0	0	0	0	0	0	0	Hedgehog survey
	55-121-576	PRJEB43456	SAMEA8200799	ERX5201910	ERR5417159	Hedgehog	Denmark	Zealand	2018	130	130	1	G	CC130:A10	0	0	1	1	0	0	0	0	0	0	0	Hedgehog survey
	55-121-577	PRJEB43456	SAMEA8200800	ERX5201911	ERR5417160	Hedgehog	Denmark	Zealand	2018	130	130	1	G	CC130:A10	0	0	1	1	0	0	0	0	0	0	0	Hedgehog survey
	55-121-578	PRJEB43456	SAMEA8200801	ERX5201912	ERR5417161	Hedgehog	Denmark	Zealand	2018	130	130	1	G	CC130:A10	0	0	1	1	0	0	0	0	0	0	0	Hedgehog survey
	55-121-579	PRJEB43456	SAMEA8200802	ERX5201913	ERR5417162	Hedgehog	Denmark	Zealand	2018	130	130	1	G	CC130:A10	0	0	1	1	0	0	0	0	0	0	0	Hedgehog survey
	55-121-581	PRJEB43456	SAMEA8200804	ERX5201915	ERR5417164	Hedgehog	Denmark	Zealand	2018	130	130	1	G	CC130:A10	0	0	1	1	0	0	0	0	0	0	0	Hedgehog survey
	55-121-582	PRJEB43456	SAMEA8200805	ERX5201916	ERR5417165	Hedgehog	Denmark	Zealand	2018	130	130	1	G	CC130:A10	0	0	1	1	0	0	0	0	0	0	0	Hedgehog survey
	55-121-583	PRJEB43456	SAMEA8200806	ERX5201917	ERR5417166	Hedgehog	Denmark	Zealand	2018	130	130	1	G	CC130:A10	0	0	1	1	0	0	0	0	0	0	0	Hedgehog survey
	55-121-584	PRJEB43456	SAMEA8200807	ERX5201918	ERR5417167	Hedgehog	Denmark	Zealand	2018	130	130	1	G	CC130:A10	0	0	1	1	0	0	0	0	0	0	0	Hedgehog survey
	55-121-585	PRJEB43456	SAMEA8200808	ERX5201919	ERR5417168	Hedgehog	Denmark	Zealand	2018	130	130	1	G	CC130:A10	0	0	1	1	0	0	0	0	0	0	0	Hedgehog survey
	55-121-586	PRJEB43456	SAMEA8200809	ERX5201920	ERR5417169	Hedgehog	Denmark	Zealand	2018	130	130	1	G	CC130:A10	0	0	1	1	0	0	0	0	0	0	0	Hedgehog survey
	55-121-587	PRJEB43456	SAMEA8200810	ERX5201921	ERR5417170	Hedgehog	Denmark	Zealand	2018	130	130	1	G	CC130:A10	0	0	1	1	0	0	0	0	0	0	0	Hedgehog survey
	55-121-590	PRJEB43456	SAMEA8200813	ERX5201924	ERR5417173	Hedgehog	Denmark	Zealand	2018	130	130	1	G	CC130:A10	0	0	1	1	0	0	0	0	0	0	0	Hedgehog survey
	2B-110	PRJEB21015	SAMEA4892956	ERX3768639	ERR3766890	Hedgehog	England	Berkshire	2018	130	130	1	G	CC130:A10	0	0	1	1	0	0	0	0	0	0	0	Hedgehog survey
	3B-113	PRJEB21015	SAMEA4892959	ERX3768642	ERR3766893	Hedgehog	England	Berkshire	2018	130	130	1	G	CC130:A10	0	0	1	1	0	0	0	0	0	0	0	Hedgehog survey
	4A-114	PRJEB21015	SAMEA4892960	ERX3768643	ERR3766894	Hedgehog	England	Berkshire	2018	130	130	1	G	CC130:A10	0	0	1	1	0	0	0	0	0	0	0	Hedgehog survey
	4B-115	PRJEB21015	SAMEA4892961	ERX3768644	ERR3766895	Hedgehog	England	Berkshire	2018	130	130	1	G	CC130:A10	0	0	1	1	0	0	0	0	0	0	0	Hedgehog survey
	4C-116	PRJEB21015	SAMEA4892962	ERX3768645	ERR3766896	Hedgehog	England	Berkshire	2018	130	130	1	G	CC130:A10	0	0	1	1	0	0	0	0	0	0	0	Hedgehog survey
	5A-117	PRJEB21015	SAMEA4892963	ERX3768646	ERR3766897	Hedgehog	England	Berkshire	2018	130	130	1	G	CC130:A10	0	0	1	1	0	0	0	0	0	0	0	Hedgehog survey
	5B-118	PRJEB21015	SAMEA4892964	ERX3768647	ERR3766898	Hedgehog	England	Berkshire	2018	130	130	1	G	CC130:A10	0	0	1	1	0	0	0	0	0	0	0	Hedgehog survey
	5C-119	PRJEB21015	SAMEA4892965	ERX3768648	ERR3766899	Hedgehog	England	Berkshire	2018	130	130	1	G	CC130:A10	0	0	1	1	0	0	0	0	0	0	0	Hedgehog survey
	7B-121	PRJEB21015	SAMEA4892968	ERX3768651	ERR3766902	Hedgehog	England	Berkshire	2018	130	130	1	G	CC130:A10	0	0	1	1	0	0	0	0	0	0	0	Hedgehog survey
	20B-151	PRJEB21015	SAMEA4893012	ERX3768684	ERR3766935	Hedgehog	England	Berkshire	2018	130	130	1	G	CC130:A10	0	0	1	1	0	0	0	0	0	0	0	Hedgehog survey
	24A-183	PRJEB21015	SAMEA4893021	ERX3912783	ERR3902730	Hedgehog	England	Berkshire	2018	130	130	1	G	CC130:A10	0	0	1	1	0	0	0	0	0	0	0	Hedgehog survey
	24C-184	PRJEB21015	SAMEA4893023	ERX3912784	ERR3902731	Hedgehog	England	Berkshire	2018	130	130	1	G	CC130:A10	0	0	1	1	0	0	0	0	0	0	0	Hedgehog survey
	34A-160	PRJEB21015	SAMEA5094884	ERX3988192	ERR3985814	Hedgehog	England	Berkshire	2018	130	130	1	G	CC130:A10	0	0	1	1	0	0	0	0	0	0	0	Hedgehog survey
	34B-161	PRJEB21015	SAMEA5094885	ERX3988194	ERR3985816	Hedgehog	England	Berkshire	2018	130	130	1	G	CC130:A10	0	0	1	1	0	0	0	0	0	0	0	Hedgehog survey
	34C-162	PRJEB21015	SAMEA5094886	ERX3988196	ERR3985818	Hedgehog	England	Berkshire	2018	130	130	1	G	CC130:A10	0	0	1	1	0	0	0	0	0	0	0	Hedgehog survey
	35B-163	PRJEB21015	SAMEA5094887	ERX3988198	ERR3985820	Hedgehog	England	Berkshire	2018	130	130	1	G	CC130:A10	0	0	1	1	0	0	0	0	0	0	0	Hedgehog survey
	16B-115	PRJEB21015	SAMEA5094924	ERX3988248	ERR3985870	Hedgehog	Wales	Powys	2018	130	130	1	G	CC130:A10	0	0	1	1	0	0	0	0	0	0	0	Hedgehog survey
	16F-114	PRJEB21015	SAMEA5094923	ERX3988246	ERR3985868	Hedgehog	Wales	Powys	2018	130	130	1	G	CC130:A10	0	0	1	1	0	0	0	0	0	0	0	Hedgehog survey
	16N-116	PRJEB21015	SAMEA5094925	ERX3988250	ERR3985872	Hedgehog	Wales	Powys	2018	130	130	1	G	CC130:A10	0	0	1	1	0	0	0	0	0	0	0	Hedgehog survey
	55-121-548	PRJEB43456	SAMEA8200786	ERX5201897	ERR5417146	Hedgehog	Denmark	Jutland	2018	130	130	1	G	CC130:A10.1	0	0	1	1	0	0	0	0	0	0	0	Hedgehog survey
	55-121-549	PRJEB43456	SAMEA8200787	ERX5201898	ERR5417147	Hedgehog	Denmark	Jutland	2018	130	130	1	G	CC130:A10.1	0	0	1	1	0	0	0	0	0	0	0	Hedgehog survey
	55-121-550	PRJEB43456	SAMEA8200788	ERX5201899	ERR5417148	Hedgehog	Denmark	Jutland	2018	130	130	1	G	CC130:A10.1	0	0	1	1	0	0	0	0	0	0	0	Hedgehog survey
	55-121-551	PRJEB43456	SAMEA8200789	ERX5201900	ERR5417149	Hedgehog	Denmark	Jutland	2018	130	130	1	G	CC130:A10.1	0	0	1	1	0	0	0	0	0	0	0	Hedgehog survey
	55-121-552	PRJEB43456	SAMEA8200790	ERX5201901	ERR5417150	Hedgehog	Denmark	Jutland	2018	130	130	1	G	CC130:A10.1	0	0	1	1	0	0	0	0	0	0	0	Hedgehog survey
	55-121-336	PRJEB21015	SAMEA4893067	ERX3591331	ERR3595460	Hedgehog	England	Northumberland	2018	130	130	1	G	CC130:A10.1	0	0	1	1	0	0	0	0	0	0	0	Hedgehog survey
	55-121-337	PRJEB21015	SAMEA4893068	ERX3591332	ERR3595461	Hedgehog	England	Northumberland	2018	130	130	1	G	CC130:A10.1	0	0	1	1	0	0	0	0	0	0	0	Hedgehog survey
	55-121-338	PRJEB21015	SAMEA4893069	ERX3591333	ERR3595462	Hedgehog	England	Northumberland	2018	130	130	1	G	CC130:A10.1	0	0	1	1	0	0	0	0	0	0	0	Hedgehog survey
	55-121-339	PRJEB21015	SAMEA4893070	ERX3591334	ERR3595463	Hedgehog	England	Northumberland	2018	130	130	1	G	CC130:A10.1	0	0	1	1	0	0	0	0	0	0	0	Hedgehog survey
	55-121-340	PRJEB21015	SAMEA4893071	ERX3591335	ERR3595464	Hedgehog	England	Northumberland	2018	130	130	1	G	CC130:A10.1	0	0	1	1	0	0	0	0	0	0	0	Hedgehog survey
	55-121-341	PRJEB21015	SAMEA4893072	ERX3591336	ERR3595465	Hedgehog	England	Northumberland	2018	130	130	1	G	CC130:A10.1	0	0	1	1	0	0	0	0	0	0	0	Hedgehog survey
	55-121-346	PRJEB21015	SAMEA4893077	ERX3591341	ERR3595470	Hedgehog	England	Northumberland	2018	130	130	1	G	CC130:A10.1	0	0	1	1	0	0	0	0	0	0	0	Hedgehog survey
	55-121-347	PRJEB21015	SAMEA4893078	ERX3591342	ERR3595471	Hedgehog	England	Northumberland	2018	130	130	1	G	CC130:A10.1	0	0	1	1	0	0	0	0	0	0	0	Hedgehog survey
	55-121-348	PRJEB21015	SAMEA4893079	ERX3591343	ERR3595472	Hedgehog	England	Northumberland	2018	130	130	1	G	CC130:A10.1	0	0	1	1	0	0	0	0	0	0	0	Hedgehog survey
	55-121-353	PRJEB21015	SAMEA4893084	ERX3591348	ERR3595477	Hedgehog	England	Northumberland	2018	130	130	1	G	CC130:A10.1	0	0	1	1	0	0	0	0	0	0	0	Hedgehog survey
	55-121-354	PRJEB21015	SAMEA4893085	ERX3591349	ERR3595478	Hedgehog	England	Northumberland	2018	130	130	1	G	CC130:A10.1	0	0	1	1	0	0	0	0	0	0	0	Hedgehog survey
	55-121-355	PRJEB21015	SAMEA4893086	ERX3591350	ERR3595479	Hedgehog	England	Northumberland	2018	130	130	1	G	CC130:A10.1	0	0	1	1	0	0	0	0	0	0	0	Hedgehog survey
	55-121-356	PRJEB21015	SAMEA4893087	ERX3591351	ERR3595480	Hedgehog	England	Northumberland	2018	130	130	1	G	CC130:A10.1	0	0	1	1	0	0	0	0	0	0	0	Hedgehog survey
	55-121-357	PRJEB21015	SAMEA4893088	ERX3591352	ERR3595481	Hedgehog	England	Northumberland	2018	130	130	1	G	CC130:A10.1	0	0	1	1	0	0	0	0	0	0	0	Hedgehog survey
	55-121-358	PRJEB21015	SAMEA4893089	ERX3591353	ERR3595482	Hedgehog	England	Northumberland	2018	130	130	1	G	CC130:A10.1	0	0	1	1	0	0	0	0	0	0	0	Hedgehog survey
	55-121-359	PRJEB21015	SAMEA4893090	ERX3591354	ERR3595483	Hedgehog	England	Northumberland	2018	130	130	1	G	CC130:A10.1	0	0	1	1	0	0	0	0	0	0	0	Hedgehog survey
	55-121-360	PRJEB21015	SAMEA4893091	ERX3591355	ERR3595484	Hedgehog	England	Northumberland	2018	130	130	1	G	CC130:A10.1	0	0	1	1	0	0	0	0	0	0	0	Hedgehog survey
	55-121-361	PRJEB21015	SAMEA4893092	ERX3591356	ERR3595485	Hedgehog	England	Northumberland	2018	130	130	1	G	CC130:A10.1	0	0	1	1	0	0	0	0	0	0	0	Hedgehog survey
	55-121-362	PRJEB21015	SAMEA4893093	ERX3591357	ERR3595486	Hedgehog	England	Northumberland	2018	130	130	1	G	CC130:A10.1	0	0	1	1	0	0	0	0	0	0	0	Hedgehog survey
	55-121-365	PRJEB21015	SAMEA4893096	ERX3591360	ERR3595489	Hedgehog	England	Northumberland	2018	130	130	1	G	CC130:A10.1	0	0	1	1	0	0	0	0	0	0	0	Hedgehog survey
	55-121-370	PRJEB21015	SAMEA4893101	ERX3591365	ERR3595494	Hedgehog	England	Northumberland	2018	130	130	1	G	CC130:A10.1	0	0	1	1	0	0	0	0	0	0	0	Hedgehog survey
	55-121-371	PRJEB21015	SAMEA4893102	ERX3591366	ERR3595495	Hedgehog	England	Northumberland	2018	130	130	1	G	CC130:A10.1	0	0	1	1	0	0	0	0	0	0	0	Hedgehog survey
	55-121-375	PRJEB21015	SAMEA4893106	ERX3591370	ERR3595499	Hedgehog	England	Northumberland	2018	130	130	1	G	CC130:A10.1	0	0	1	1	0	0	0	0	0	0	0	Hedgehog survey
	55-121-376	PRJEB21015	SAMEA4893114	ERX3591373	ERR3595502	Hedgehog	England	Northumberland	2018	130	130	1	G	CC130:A10.1	0	0	1	1	0	0	0	0	0	0	0	Hedgehog survey
	55-121-377	PRJEB21015	SAMEA4893115	ERX3591374	ERR3595503	Hedgehog	England	Northumberland	2018	130	130	1	G	CC130:A10.1	0	0	1	1	0	0	0	0	0	0	0	Hedgehog survey
	55-121-378	PRJEB21015	SAMEA4893116	ERX3591375	ERR3595504	Hedgehog	England	Northumberland	2018	130	130	1	G	CC130:A10.1	0	0	1	1	0	0	0	0	0	0	0	Hedgehog survey
	55-121-379	PRJEB21015	SAMEA4893117	ERX3591376	ERR3595505	Hedgehog	England	Northumberland	2018	130	130	1	G	CC130:A10.1	0	0	1	1	0	0	0	0	0	0	0	Hedgehog survey
	55-121-380	PRJEB21015	SAMEA4893118	ERX3591377	ERR3595506	Hedgehog	England	Northumberland	2018	130	130	1	G	CC130:A10.1	0	0	1	1	0	0	0	0	0	0	0	Hedgehog survey
	55-121-381	PRJEB21015	SAMEA4893119	ERX3591378	ERR3595507	Hedgehog	England	Northumberland	2018	130	130	1	G	CC130:A10.1	0	0	1	1	0	0	0	0	0	0	0	Hedgehog survey
	55-121-382	PRJEB21015	SAMEA4893120	ERX3591379	ERR3595508	Hedgehog	England	Northumberland	2018	130	130	1	G	CC130:A10.1	0	0	1	1	0	0	0	0	0	0	0	Hedgehog survey
	55-121-383	PRJEB21015	SAMEA4893121	ERX3591380	ERR3595509	Hedgehog	England	Northumberland	2018	130	130	1	G	CC130:A10.1	0	0	1	1	0	0	0	0	0	0	0	Hedgehog survey
	55-121-384	PRJEB21015	SAMEA4893108	ERX3591381	ERR3595510	Hedgehog	England	Northumberland	2018	130	130	1	G	CC130:A10.1	0	0	1	1	0	0	0	0	0	0	0	Hedgehog survey
	55-121-385	PRJEB21015	SAMEA4893109	ERX3591382	ERR3595511	Hedgehog	England	Northumberland	2018	130	130	1	G	CC130:A10.1	0	0	1	1	0	0	0	0	0	0	0	Hedgehog survey
	55-121-386	PRJEB21015	SAMEA4893110	ERX3591383	ERR3595512	Hedgehog	England	Northumberland	2018	130	130	1	G	CC130:A10.1	0	0	1	1	0	0	0	0	0	0	0	Hedgehog survey
	55-121-388	PRJEB21015	SAMEA4893112	ERX3591385	ERR3595514	Hedgehog	England	Northumberland	2018	130	130	1	G	CC130:A10.1	0	0	1	1	0	0	0	0	0	0	0	Hedgehog survey
	55-121-439	PRJEB43456	SAMEA8200780	ERX5201891	ERR5417140	Hedgehog	Portugal	Norte Region	2018	130	130	1	G	CC130:A10.1	0	0	1	1	0	0	0	0	0	0	0	Hedgehog survey
	55-121-440	PRJEB43456	SAMEA8200781	ERX5201892	ERR5417141	Hedgehog	Portugal	Norte Region	2018	130	130	1	G	CC130:A10.1	0	0	1	1	0	0	0	0	0	0	0	Hedgehog survey
	55-121-441	PRJEB43456	SAMEA8200782	ERX5201893	ERR5417142	Hedgehog	Portugal	Norte Region	2018	130	130	1	G	CC130:A10.1	0	0	1	1	0	0	0	0	0	0	0	Hedgehog survey
	55-121-442	PRJEB43456	SAMEA8200783	ERX5201894	ERR5417143	Hedgehog	Portugal	Norte Region	2018	130	130	1	G	CC130:A10.1	0	0	1	1	0	0	0	0	0	0	0	Hedgehog survey
	55-121-443	PRJEB43456	SAMEA8200784	ERX5201895	ERR5417144	Hedgehog	Portugal	Norte Region	2018	130	130	1	G	CC130:A10.1	0	0	1	1	0	0	0	0	0	0	0	Hedgehog survey
	2A-6	PRJEB21015	SAMEA5094959	ERX3988302	ERR3985924	Hedgehog	England	Cambridgeshire	2018	130	130	0			0	0	0	0	1	0	0	0	0	0	0	Hedgehog survey
	2C-14	PRJEB21015	SAMEA5094960	ERX3988304	ERR3985926	Hedgehog	England	Cambridgeshire	2018	130	130	0			0	0	0	0	1	0	0	0	0	0	0	Hedgehog survey
	Hog-3-Belly-221	PRJEB21015	SAMEA5764429	ERX4559101	ERR4634609	Hedgehog	England	Cambridgeshire	2019	3107	130	0			0	0	0	0	1	0	0	0	0	0	0	Hedgehog survey
	Hog-3-Feet-229	PRJEB21015	SAMEA5764430	ERX4559103	ERR4634611	Hedgehog	England	Cambridgeshire	2019	3107	130	0			0	0	0	0	1	0	0	0	0	0	0	Hedgehog survey
	Hog-3-Nose-223	PRJEB21015	SAMEA5764431	ERX4559134	ERR4634642	Hedgehog	England	Cambridgeshire	2019	3107	130	0			0	0	0	0	1	0	0	0	0	0	0	Hedgehog survey
	55-121-305	PRJEB21015	SAMEA4893051	ERX3591315	ERR3595444	Hedgehog	England	Cornwall	2018	1245	130	0			0	0	0	0	0	0	0	0	0	0	0	Hedgehog survey
	55-121-389	PRJEB21015	SAMEA4893107	ERX3591371	ERR3595500	Hedgehog	England	Northumberland	2018	130	130	0			0	0	0	0	1	0	0	0	0	0	0	Hedgehog survey
	55-121-390	PRJEB21015	SAMEA4893113	ERX3591372	ERR3595501	Hedgehog	England	Northumberland	2018	130	130	0			0	0	0	0	1	0	0	0	0	0	0	Hedgehog survey
	55-121-713	PRJEB43456	SAMEA8200820	ERX5201931	ERR5417180	Hedgehog	Spain	Catalonia	2018	1945	130	0			0	0	0	0	0	0	0	0	0	0	0	Hedgehog survey
	55-121-279	PRJEB21015	SAMEA4893042	ERX3591306	ERR3595435	Hedgehog	England	Cornwall	2018	425	425	1	A	CC425:B3	0	0	1	1	0	0	0	0	0	0	0	Hedgehog survey
	55-121-280	PRJEB21015	SAMEA4893043	ERX3591307	ERR3595436	Hedgehog	England	Cornwall	2018	425	425	1	A	CC425:B3	0	0	1	1	0	0	0	0	0	0	0	Hedgehog survey
	55-121-281	PRJEB21015	SAMEA4893044	ERX3591308	ERR3595437	Hedgehog	England	Cornwall	2018	425	425	1	A	CC425:B3	0	0	1	1	0	0	0	0	0	0	0	Hedgehog survey
	55-121-363	PRJEB21015	SAMEA4893094	ERX3591358	ERR3595487	Hedgehog	England	Northumberland	2018	425	425	1	A	CC425:B3	0	0	1	1	0	0	0	0	0	0	0	Hedgehog survey
	55-121-364	PRJEB43456	SAMEA8200778	ERX5201889	ERR5417138	Hedgehog	England	Northumberland	2018	425	425	1	A	CC425:B3	0	0	1	1	0	0	0	0	0	0	0	Hedgehog survey
	55-121-367	PRJEB21015	SAMEA4893098	ERX3591362	ERR3595491	Hedgehog	England	Northumberland	2018	425	425	1	A	CC425:B3	0	0	1	1	0	0	0	0	0	0	0	Hedgehog survey
	20A-150	PRJEB21015	SAMEA4893010	ERX3768683	ERR3766934	Hedgehog	England	Berkshire	2018	6459	599	1			0	0	1	1	0	0	0	0	0	0	0	Hedgehog survey
	37A-165	PRJEB21015	SAMEA5094892	ERX3988204	ERR3985826	Hedgehog	England	Berkshire	2018	6459	599	1			0	0	1	1	0	0	0	0	0	0	0	Hedgehog survey
	55-121-289	PRJEB21015	SAMEA4893054	ERX3591318	ERR3595447	Hedgehog	England	Cornwall	2018	1943	1943	1	B	CC1943:C1	0	0	1	1	0	0	0	0	0	0	0	Hedgehog survey
	55-121-295	PRJEB21015	SAMEA4893063	ERX3591327	ERR3595456	Hedgehog	England	Cornwall	2018	1943	1943	1	B	CC1943:C1	0	0	1	1	0	0	0	0	0	0	0	Hedgehog survey
	3B-120	PRJEB21015	SAMEA5094909	ERX3988230	ERR3985852	Hedgehog	Wales	Powys	2018	1943	1943	1	B	CC1943:C1	0	0	1	1	0	0	0	0	0	0	0	Hedgehog survey
	3F-118	PRJEB21015	SAMEA5094908	ERX3988228	ERR3985850	Hedgehog	Wales	Powys	2018	1943	1943	1	B	CC1943:C1	0	0	1	1	0	0	0	0	0	0	0	Hedgehog survey
	3N-121	PRJEB21015	SAMEA5094910	ERX3988232	ERR3985854	Hedgehog	Wales	Powys	2018	1943	1943	1	B	CC1943:C1	0	0	1	1	0	0	0	0	0	0	0	Hedgehog survey
	11C-130	PRJEB21015	SAMEA4892984	ERX3768664	ERR3766915	Hedgehog	England	Berkshire	2018	2361	1943	1	E	CC1943:C2	0	0	1	1	0	0	0	0	0	0	0	Hedgehog survey
	18B-179	PRJEB21015	SAMEA4893005	ERX3768679	ERR3766930	Hedgehog	England	Berkshire	2018	2361	1943	1	E	CC1943:C2	0	0	1	1	0	0	0	0	0	0	0	Hedgehog survey
	19A-136	PRJEB21015	SAMEA4893007	ERX3768681	ERR3766932	Hedgehog	England	Berkshire	2018	2361	1943	1	E	CC1943:C2	0	0	1	1	0	0	0	0	0	0	0	Hedgehog survey
	26A-185	PRJEB21015	SAMEA4893025	ERX3912786	ERR3902733	Hedgehog	England	Berkshire	2018	2361	1943	1	E	CC1943:C2	0	0	1	1	0	0	0	0	0	0	0	Hedgehog survey
	26B-73	PRJEB21015	SAMEA5094865	ERX3988166	ERR3985788	Hedgehog	England	Berkshire	2018	2361	1943	1	E	CC1943:C2	0	0	1	1	0	0	0	0	0	0	0	Hedgehog survey
	27A-75	PRJEB21015	SAMEA5094867	ERX3988170	ERR3985792	Hedgehog	England	Berkshire	2018	2361	1943	1	E	CC1943:C2	0	0	1	1	0	0	0	0	0	0	0	Hedgehog survey
	55-121-571	PRJEB43456	SAMEA8200794	ERX5201905	ERR5417154	Hedgehog	Denmark	Zealand	2018	6433	1943	1	F	CC1943:C3	0	0	1	1	0	0	0	0	0	0	0	Hedgehog survey
	55-121-572	PRJEB43456	SAMEA8200795	ERX5201906	ERR5417155	Hedgehog	Denmark	Zealand	2018	6433	1943	1	F	CC1943:C3	0	0	1	1	0	0	0	0	0	0	0	Hedgehog survey
	55-121-573	PRJEB43456	SAMEA8200796	ERX5201907	ERR5417156	Hedgehog	Denmark	Zealand	2018	6433	1943	1	F	CC1943:C3	0	0	1	1	0	0	0	0	0	0	0	Hedgehog survey
	55-121-580	PRJEB43456	SAMEA8200803	ERX5201914	ERR5417163	Hedgehog	Denmark	Zealand	2018	6433	1943	1	F	CC1943:C3	0	0	1	1	0	0	0	0	0	0	0	Hedgehog survey
	55-121-588	PRJEB43456	SAMEA8200811	ERX5201922	ERR5417171	Hedgehog	Denmark	Zealand	2018	6433	1943	1	F	CC1943:C3	0	0	1	1	0	0	0	0	0	0	0	Hedgehog survey
	55-121-589	PRJEB43456	SAMEA8200812	ERX5201923	ERR5417172	Hedgehog	Denmark	Zealand	2018	6433	1943	1	F	CC1943:C3	0	0	1	1	0	0	0	0	0	0	0	Hedgehog survey
	55-121-630	PRJEB43456	SAMEA8200814	ERX5201925	ERR5417174	Hedgehog	Denmark	Zealand	2018	1943	1943	1	F	CC1943:C3	0	0	1	1	0	0	0	0	0	0	0	Hedgehog survey
	55-121-631	PRJEB43456	SAMEA8200815	ERX5201926	ERR5417175	Hedgehog	Denmark	Zealand	2018	6433	1943	1	F	CC1943:C3	0	0	1	1	0	0	0	0	0	0	0	Hedgehog survey
	55-121-632	PRJEB43456	SAMEA8200816	ERX5201927	ERR5417176	Hedgehog	Denmark	Zealand	2018	6433	1943	1	F	CC1943:C3	0	0	1	1	0	0	0	0	0	0	0	Hedgehog survey
	55-121-342	PRJEB21015	SAMEA4893073	ERX3591337	ERR3595466	Hedgehog	England	Northumberland	2018	1943	1943	1	F	CC1943:C3	0	0	1	1	0	0	0	0	0	0	0	Hedgehog survey
	55-121-343	PRJEB21015	SAMEA4893074	ERX3591338	ERR3595467	Hedgehog	England	Northumberland	2018	1943	1943	1	F	CC1943:C3	0	0	1	1	0	0	0	0	0	0	0	Hedgehog survey
	55-121-344	PRJEB21015	SAMEA4893075	ERX3591339	ERR3595468	Hedgehog	England	Northumberland	2018	1943	1943	1	F	CC1943:C3	0	0	1	1	0	0	0	0	0	0	0	Hedgehog survey
	55-121-345	PRJEB21015	SAMEA4893076	ERX3591340	ERR3595469	Hedgehog	England	Northumberland	2018	1943	1943	1	F	CC1943:C3	0	0	1	1	0	0	0	0	0	0	0	Hedgehog survey
	55-121-349	PRJEB21015	SAMEA4893080	ERX3591344	ERR3595473	Hedgehog	England	Northumberland	2018	1943	1943	1	F	CC1943:C3	0	0	1	1	0	0	0	0	0	0	0	Hedgehog survey
	55-121-350	PRJEB21015	SAMEA4893081	ERX3591345	ERR3595474	Hedgehog	England	Northumberland	2018	1943	1943	1	F	CC1943:C3	0	0	1	1	0	0	0	0	0	0	0	Hedgehog survey
	55-121-351	PRJEB21015	SAMEA4893082	ERX3591346	ERR3595475	Hedgehog	England	Northumberland	2018	1943	1943	1	F	CC1943:C3	0	0	1	1	0	0	0	0	0	0	0	Hedgehog survey
	55-121-352	PRJEB21015	SAMEA4893083	ERX3591347	ERR3595476	Hedgehog	England	Northumberland	2018	1943	1943	1	F	CC1943:C3	0	0	1	1	0	0	0	0	0	0	0	Hedgehog survey
	55-121-366	PRJEB43456	SAMEA8200779	ERX5201890	ERR5417139	Hedgehog	England	Northumberland	2018	1943	1943	1	F	CC1943:C3	0	0	1	1	0	0	0	0	0	0	0	Hedgehog survey
	55-121-368	PRJEB21015	SAMEA4893099	ERX3591363	ERR3595492	Hedgehog	England	Northumberland	2018	1943	1943	1	F	CC1943:C3	0	0	1	1	0	0	0	0	0	0	0	Hedgehog survey
	55-121-369	PRJEB21015	SAMEA4893100	ERX3591364	ERR3595493	Hedgehog	England	Northumberland	2018	1943	1943	1	F	CC1943:C3	0	0	1	1	0	0	0	0	0	0	0	Hedgehog survey
	55-121-372	PRJEB21015	SAMEA4893103	ERX3591367	ERR3595496	Hedgehog	England	Northumberland	2018	1943	1943	1	F	CC1943:C3	0	0	1	1	0	0	0	0	0	0	0	Hedgehog survey
	55-121-387	PRJEB21015	SAMEA4893111	ERX3591384	ERR3595513	Hedgehog	England	Northumberland	2018	1943	1943	1	F	CC1943:C3	0	0	1	1	0	0	0	0	0	0	0	Hedgehog survey
	55-121-276	PRJEB21015	SAMEA4893039	ERX3591303	ERR3595432	Hedgehog	England	Cornwall	2018	6460	2616	1			0	0	1	1	0	0	0	0	0	0	0	Hedgehog survey
	55-121-277	PRJEB21015	SAMEA4893040	ERX3591304	ERR3595433	Hedgehog	England	Cornwall	2018	6460	2616	1			0	0	1	1	0	0	0	0	0	0	0	Hedgehog survey
	55-121-278	PRJEB21015	SAMEA4893041	ERX3591305	ERR3595434	Hedgehog	England	Cornwall	2018	6460	2616	1			0	0	1	1	0	0	0	0	0	0	0	Hedgehog survey
	55-121-282	PRJEB21015	SAMEA4893045	ERX3591309	ERR3595438	Hedgehog	England	Cornwall	2018	6460	2616	1			0	0	1	1	0	0	0	0	0	0	0	Hedgehog survey
	55-121-283	PRJEB21015	SAMEA4893046	ERX3591310	ERR3595439	Hedgehog	England	Cornwall	2018	6460	2616	1			0	0	1	1	0	0	0	0	0	0	0	Hedgehog survey
	55-121-284	PRJEB21015	SAMEA4893047	ERX3591311	ERR3595440	Hedgehog	England	Cornwall	2018	6460	2616	1			0	0	1	1	0	0	0	0	0	0	0	Hedgehog survey
	55-121-285	PRJEB21015	SAMEA4893048	ERX3591312	ERR3595441	Hedgehog	England	Cornwall	2018	6460	2616	1			0	0	1	1	0	0	0	0	0	0	0	Hedgehog survey
	55-121-286	PRJEB21015	SAMEA4893049	ERX3591313	ERR3595442	Hedgehog	England	Cornwall	2018	6460	2616	1			0	0	1	1	0	0	0	0	0	0	0	Hedgehog survey
	55-121-287	PRJEB21015	SAMEA4893050	ERX3591314	ERR3595443	Hedgehog	England	Cornwall	2018	6460	2616	1			0	0	1	1	0	0	0	0	0	0	0	Hedgehog survey
	55-121-290	PRJEB21015	SAMEA4893056	ERX3591320	ERR3595449	Hedgehog	England	Cornwall	2018	6460	2616	1			0	0	1	1	0	0	0	0	0	0	0	Hedgehog survey
	55-121-297	PRJEB21015	SAMEA4893065	ERX3591329	ERR3595458	Hedgehog	England	Cornwall	2018	6460	2616	1			0	0	1	1	0	0	0	0	0	0	0	Hedgehog survey
	55-121-298	PRJEB21015	SAMEA4893066	ERX3591330	ERR3595459	Hedgehog	England	Cornwall	2018	6460	2616	1			0	0	1	1	0	0	0	0	0	0	0	Hedgehog survey
	55-121-307	PRJEB21015	SAMEA4893055	ERX3591319	ERR3595448	Hedgehog	England	Cornwall	2018	6460	2616	1			0	0	1	1	0	0	0	0	0	0	0	Hedgehog survey
	55-118-051	PRJEB43456	SAMEA8200688	ERX5201799	ERR5417048	Hedgehog	Denmark	Jutland	2016	3139	130	1	D	CC130:A1	0	0	1	1	0	0	0	0	0	0	0	Other isolates
	55-118-127	PRJEB43456	SAMEA8200740	ERX5201851	ERR5417100	Hedgehog	Denmark	Jutland	2016	3139	130	1	D	CC130:A1	0	0	1	1	0	0	0	0	0	0	0	Other isolates
	55-118-136	PRJEB43456	SAMEA8200748	ERX5201859	ERR5417108	Hedgehog	Denmark	Jutland	2016	3139	130	1	D	CC130:A1	0	0	1	1	0	0	0	0	0	0	0	Other isolates
	55-118-139	PRJEB43456	SAMEA8200749	ERX5201860	ERR5417109	Hedgehog	Denmark	Jutland	2016	3139	130	1	D	CC130:A1	0	0	1	1	0	0	0	0	0	0	0	Other isolates
	55-118-196	PRJEB43456	SAMEA8200775	ERX5201886	ERR5417135	Hedgehog	Denmark	Jutland	2016	6437	130	1	D	CC130:A1	0	0	1	1	0	0	0	0	0	0	0	Other isolates
	67909	PRJEB2655	SAMEA1033277	ERX062531	ERR084765	Human	Denmark	Jutland	2009	3139	130	1	D	CC130:A1	0	0	1	1	0	0	0	0	0	0	0	Other isolates
	77820	PRJEB2655	SAMEA1463372	ERX120687	ERR144759	Human	Denmark	Jutland	2011	3139	130	1	D	CC130:A1	0	0	1	1	0	0	0	0	0	0	0	Other isolates
	78742	PRJEB2655	SAMEA1463365	ERX132357	ERR156409	Human	Denmark	Jutland	2011	3139	130	1	D	CC130:A1	0	0	1	1	0	0	0	0	0	0	0	Other isolates
	81911	PRJEB43456	SAMEA8200477	ERX5201588	ERR5417203	Human	Denmark	Jutland	2012	3139	130	1	D	CC130:A1	0	0	1	1	0	0	0	0	0	0	0	Other isolates
	83198	PRJEB43456	SAMEA8200489	ERX5201600	ERR5417215	Human	Denmark	Jutland	2012	3139	130	1	D	CC130:A1	0	0	1	1	0	0	0	0	0	0	0	Other isolates
	87818	PRJEB2655	SAMEA2298525	ERX455868	ERR490414	Human	Denmark	Jutland	2013	3139	130	1	D	CC130:A1	0	0	1	1	0	0	0	0	0	0	0	Other isolates
	88129	PRJEB2655	SAMEA2298528	ERX455871	ERR490417	Human	Denmark	Jutland	2013	3139	130	1	D	CC130:A1	0	0	1	1	0	0	0	0	0	0	0	Other isolates
	88448	PRJEB2655	SAMEA2298534	ERX455877	ERR490423	Human	Denmark	Jutland	2013	3139	130	1	D	CC130:A1	0	0	1	1	0	0	0	0	0	0	0	Other isolates
	91259	PRJEB43456	SAMEA8200499	ERX5201610	ERR5417225	Human	Denmark	Jutland	2014	3139	130	1	D	CC130:A1	0	0	1	1	0	0	0	0	0	0	0	Other isolates
	94091	PRJEB43456	SAMEA8200517	ERX5201628	ERR5417243	Human	Denmark	Jutland	2014	3139	130	1	D	CC130:A1	0	0	1	1	0	0	0	0	0	0	0	Other isolates
	96989	PRJEB43456	SAMEA8200543	ERX5201654	ERR5417269	Human	Denmark	Jutland	2014	3139	130	1	D	CC130:A1	0	0	1	1	0	0	0	0	0	0	0	Other isolates
	97027	PRJEB43456	SAMEA8200544	ERX5201655	ERR5417270	Human	Denmark	Jutland	2014	3139	130	1	D	CC130:A1	0	0	1	1	0	0	0	0	0	0	0	Other isolates
	99221	PRJEB43456	SAMEA8200550	ERX5201661	ERR5417276	Human	Denmark	Jutland	2015	3139	130	1	D	CC130:A1	0	0	1	1	0	0	0	0	0	0	0	Other isolates
	99253	PRJEB43456	SAMEA8200552	ERX5201663	ERR5417278	Human	Denmark	Jutland	2015	3139	130	1	D	CC130:A1	0	0	1	1	0	0	0	0	0	0	0	Other isolates
	100951	PRJEB43456	SAMEA8200563	ERX5201674	ERR5417289	Human	Denmark	Jutland	2015	3139	130	1	D	CC130:A1	0	0	1	1	0	0	0	0	0	0	0	Other isolates
	101294	PRJEB43456	SAMEA8200567	ERX5201678	ERR5417293	Human	Denmark	Jutland	2015	3139	130	1	D	CC130:A1	0	0	1	1	0	0	0	0	0	0	0	Other isolates
	104322	PRJEB43456	SAMEA8200600	ERX5201711	ERR5417326	Human	Denmark	Jutland	2015	3139	130	1	D	CC130:A1	0	0	1	1	0	0	0	0	0	0	0	Other isolates
	104363	PRJEB43456	SAMEA8200601	ERX5201712	ERR5417327	Human	Denmark	Jutland	2015	3139	130	1	D	CC130:A1	0	0	1	1	0	0	0	0	0	0	0	Other isolates
	109768	PRJEB43456	SAMEA8200626	ERX5201737	ERR5417352	Human	Denmark	Jutland	2016	3139	130	1	D	CC130:A1	0	0	1	1	0	0	0	0	0	0	0	Other isolates
	112861	PRJEB43456	SAMEA8200649	ERX5201760	ERR5417376	Human	Denmark	Jutland	2016	3139	130	1	D	CC130:A1	0	0	1	1	0	0	0	0	0	0	0	Other isolates
	71957	PRJEB2655	SAMEA1033356	ERX062354	ERR084588	Human	Denmark	Zealand	2010	3139	130	1	D	CC130:A1	0	0	1	1	0	0	0	0	0	0	0	Other isolates
	76006	PRJEB2655	SAMEA1463340	ERX120712	ERR144784	Human	Denmark	Zealand	2011	3139	130	1	D	CC130:A1	0	0	1	1	0	0	0	0	0	0	0	Other isolates
	76626	PRJEB2655	SAMEA1463367	ERX120714	ERR144786	Human	Denmark	Zealand	2011	3139	130	1	D	CC130:A1	0	0	1	1	0	0	0	0	0	0	0	Other isolates
	91167	PRJEB43456	SAMEA8200498	ERX5201609	ERR5417224	Human	Denmark	Zealand	2014	3139	130	1	D	CC130:A1	0	0	1	1	0	0	0	0	0	0	0	Other isolates
	5r	PRJEB2655	SAMEA2537065	ERX556665	ERR599836	Cattle	Germany	Schleswig-Holstein	2013	3528	130	1	D	CC130:A1	0	0	1	1	0	0	0	0	0	0	0	Other isolates
	38r	PRJEB2655	SAMEA2537066	ERX556666	ERR599837	Cattle	Germany	Schleswig-Holstein	2013	3528	130	1	D	CC130:A1	0	0	1	1	0	0	0	0	0	0	0	Other isolates
	3544-11	PRJEB2655	SAMEA1929501	ERX359321	ERR387091	Hare	Germany	Schleswig-Holstein	2011	3528	130	1	D	CC130:A1	0	0	1	1	0	0	0	0	0	0	0	Other isolates
	3269-12	PRJEB2655	SAMEA1929503	ERX359322	ERR387092	Hare	Germany	Schleswig-Holstein	2012	3528	130	1	D	CC130:A1	0	0	1	1	0	0	0	0	0	0	0	Other isolates
	Sb2	PRJEB2655	SAMEA2537067	ERX556667	ERR599838	Sheep	Germany	Schleswig-Holstein	2013	3528	130	1	D	CC130:A1	0	0	1	1	0	0	0	0	0	0	0	Other isolates
	SA227	PRJEB2655	SAMEA1033469	ERX062495	ERR084729	Human	England	Cambridgeshire	2008	130	130	1	C	CC130:A2	0	0	1	1	0	0	0	0	0	0	0	Other isolates
	C02-467	PRJEB2655	SAMEA1033376	ERX062482	ERR084716	Cattle	England	Cambridgeshire	2006-2007	130	130	1	C	CC130:A2	0	0	1	1	0	0	0	0	0	0	0	Other isolates
	NH1B-396	PRJEB2655	SAMEA2536852	ERX556850	ERR600021	Cattle	England	Norfolk	2012	3765	130	1	C	CC130:A2	0	0	1	1	0	0	0	0	0	0	0	Other isolates
	55-118-065	PRJEB43456	SAMEA8200697	ERX5201808	ERR5417057	Hedgehog	Denmark	Funen	2016	130	130	1	E	CC130:A3	0	0	1	1	0	0	0	0	0	0	0	Other isolates
	55-118-155	PRJEB43456	SAMEA8200756	ERX5201867	ERR5417116	Hedgehog	Denmark	Funen	2016	130	130	1	E	CC130:A3	0	0	1	1	0	0	0	0	0	0	0	Other isolates
	55-118-184	PRJEB43456	SAMEA8200769	ERX5201880	ERR5417129	Hedgehog	Denmark	Funen	2016	130	130	1	E	CC130:A3	0	0	1	1	0	0	0	0	0	0	0	Other isolates
	60396	PRJEB2655	SAMEA1463417	ERX132331	ERR156383	Human	Denmark	Funen	2008	130	130	1	E	CC130:A3	0	0	1	1	0	0	0	0	0	0	0	Other isolates
	63038	PRJEB2655	SAMEA1463338	ERX132334	ERR156386	Human	Denmark	Funen	2008	130	130	1	E	CC130:A3	0	0	1	1	0	0	0	0	0	0	0	Other isolates
	71482	PRJEB2655	SAMEA1463472	ERX132340	ERR156392	Human	Denmark	Funen	2010	130	130	1	E	CC130:A3	0	0	1	1	0	0	0	0	0	0	0	Other isolates
	82379	PRJEB43456	SAMEA8200482	ERX5201593	ERR5417208	Human	Denmark	Funen	2012	130	130	1	E	CC130:A3	0	0	1	1	0	0	0	0	0	0	0	Other isolates
	85199	PRJEB2655	SAMEA2298511	ERX455856	ERR490402	Human	Denmark	Funen	2013	130	130	1	E	CC130:A3	0	0	1	1	0	0	0	0	0	0	0	Other isolates
	85979	PRJEB2655	SAMEA2298518	ERX460146	ERR494730	Human	Denmark	Funen	2013	130	130	1	E	CC130:A3	0	0	1	1	0	0	0	0	0	0	0	Other isolates
	87226	PRJEB2655	SAMEA2298521	ERX455864	ERR490410	Human	Denmark	Funen	2013	130	130	1	E	CC130:A3	0	0	1	1	0	0	0	0	0	0	0	Other isolates
	88410	PRJEB2655	SAMEA2298532	ERX455875	ERR490421	Human	Denmark	Funen	2013	130	130	1	E	CC130:A3	0	0	1	1	0	0	0	0	0	0	0	Other isolates
	90141	PRJEB2655	SAMEA2536902	ERX556705	ERR599876	Human	Denmark	Funen	2013	130	130	1	E	CC130:A3	0	0	1	1	0	0	0	0	0	0	0	Other isolates
	91884	PRJEB43456	SAMEA8200504	ERX5201615	ERR5417230	Human	Denmark	Funen	2014	130	130	1	E	CC130:A3	0	0	1	1	0	0	0	0	0	0	0	Other isolates
	92804	PRJEB43456	SAMEA8200510	ERX5201621	ERR5417236	Human	Denmark	Funen	2014	130	130	1	E	CC130:A3	0	0	1	1	0	0	0	0	0	0	0	Other isolates
	96926	PRJEB43456	SAMEA8200542	ERX5201653	ERR5417268	Human	Denmark	Funen	2014	130	130	1	E	CC130:A3	0	0	1	1	0	0	0	0	0	0	0	Other isolates
	97058	PRJEB43456	SAMEA8200545	ERX5201656	ERR5417271	Human	Denmark	Funen	2014	130	130	1	E	CC130:A3	0	0	1	1	0	0	0	0	0	0	0	Other isolates
	97190	PRJEB43456	SAMEA8200547	ERX5201658	ERR5417273	Human	Denmark	Funen	2014	130	130	1	E	CC130:A3	0	0	1	1	0	0	0	0	0	0	0	Other isolates
	99625	PRJEB43456	SAMEA8200554	ERX5201665	ERR5417280	Human	Denmark	Funen	2015	130	130	1	E	CC130:A3	0	0	1	1	0	0	0	0	0	0	0	Other isolates
	103917	PRJEB43456	SAMEA8200596	ERX5201707	ERR5417322	Human	Denmark	Funen	2015	130	130	1	E	CC130:A3	0	0	1	1	0	0	0	0	0	0	0	Other isolates
	104213	PRJEB43456	SAMEA8200599	ERX5201710	ERR5417325	Human	Denmark	Funen	2015	130	130	1	E	CC130:A3	0	0	1	1	0	0	0	0	0	0	0	Other isolates
	111491	PRJEB43456	SAMEA8200644	ERX5201755	ERR5417370	Human	Denmark	Funen	2016	130	130	1	E	CC130:A3	0	0	1	1	0	0	0	0	0	0	0	Other isolates
	112307	PRJEB43456	SAMEA8200647	ERX5201758	ERR5417373	Human	Denmark	Funen	2016	130	130	1	E	CC130:A3	0	0	1	1	0	0	0	0	0	0	0	Other isolates
	112889	PRJEB43456	SAMEA8200650	ERX5201761	ERR5417377	Human	Denmark	Funen	2016	130	130	1	E	CC130:A3	0	0	1	1	0	0	0	0	0	0	0	Other isolates
	53165	PRJEB2655	SAMEA1929467	ERX359305	ERR387075	Human	Denmark	Jutland	2006	130	130	1	E	CC130:A3	0	0	1	1	0	0	0	0	0	0	0	Other isolates
	67925	PRJEB2655	SAMEA1463409	ERX132338	ERR156390	Human	Denmark	Jutland	2009	130	130	1	E	CC130:A3	0	0	1	1	0	0	0	0	0	0	0	Other isolates
	67479	PRJEB43456	SAMEA8200471	ERX5201582	ERR5417197	Human	Denmark	Jutland	2009	130	130	1	E	CC130:A3	0	0	1	1	0	0	0	0	0	0	0	Other isolates
	73348	PRJEB2655	SAMEA1463481	ERX132342	ERR156394	Human	Denmark	Jutland	2010	130	130	1	E	CC130:A3	0	0	1	1	0	0	0	0	0	0	0	Other isolates
	73876	PRJEB2655	SAMEA1463462	ERX132346	ERR156398	Human	Denmark	Jutland	2010	130	130	1	E	CC130:A3	0	0	1	1	0	0	0	0	0	0	0	Other isolates
	77431	PRJEB2655	SAMEA1463487	ERX120715	ERR144787	Human	Denmark	Jutland	2011	130	130	1	E	CC130:A3	0	0	1	1	0	0	0	0	0	0	0	Other isolates
	78087	PRJEB2655	SAMEA1463482	ERX120725	ERR144797	Human	Denmark	Jutland	2011	130	130	1	E	CC130:A3	0	0	1	1	0	0	0	0	0	0	0	Other isolates
	87325	PRJEB2655	SAMEA2298522	ERX455865	ERR490411	Human	Denmark	Jutland	2013	130	130	1	E	CC130:A3	0	0	1	1	0	0	0	0	0	0	0	Other isolates
	87877	PRJEB2655	SAMEA2298526	ERX455869	ERR490415	Human	Denmark	Jutland	2013	130	130	1	E	CC130:A3	0	0	1	1	0	0	0	0	0	0	0	Other isolates
	88868	PRJEB2655	SAMEA2298539	ERX455882	ERR490428	Human	Denmark	Jutland	2013	130	130	1	E	CC130:A3	0	0	1	1	0	0	0	0	0	0	0	Other isolates
	92553	PRJEB43456	SAMEA8200509	ERX5201620	ERR5417235	Human	Denmark	Jutland	2014	130	130	1	E	CC130:A3	0	0	1	1	0	0	0	0	0	0	0	Other isolates
	93495	PRJEB43456	SAMEA8200513	ERX5201624	ERR5417239	Human	Denmark	Jutland	2014	130	130	1	E	CC130:A3	0	0	1	1	0	0	0	0	0	0	0	Other isolates
	93621	PRJEB43456	SAMEA8200514	ERX5201625	ERR5417240	Human	Denmark	Jutland	2014	130	130	1	E	CC130:A3	0	0	1	1	0	0	0	0	0	0	0	Other isolates
	94619	PRJEB43456	SAMEA8200520	ERX5201631	ERR5417246	Human	Denmark	Jutland	2014	130	130	1	E	CC130:A3	0	0	1	1	0	0	0	0	0	0	0	Other isolates
	95713	PRJEB43456	SAMEA8200529	ERX5201640	ERR5417255	Human	Denmark	Jutland	2014	130	130	1	E	CC130:A3	0	0	1	1	0	0	0	0	0	0	0	Other isolates
	96117	PRJEB43456	SAMEA8200533	ERX5201644	ERR5417259	Human	Denmark	Jutland	2014	130	130	1	E	CC130:A3	0	0	1	1	0	0	0	0	0	0	0	Other isolates
	96739	PRJEB43456	SAMEA8200539	ERX5201650	ERR5417265	Human	Denmark	Jutland	2014	130	130	1	E	CC130:A3	0	0	1	1	0	0	0	0	0	0	0	Other isolates
	96832	PRJEB43456	SAMEA8200540	ERX5201651	ERR5417266	Human	Denmark	Jutland	2014	6479	130	1	E	CC130:A3	0	0	1	1	0	0	0	0	0	0	0	Other isolates
	99404	PRJEB43456	SAMEA8200553	ERX5201664	ERR5417279	Human	Denmark	Jutland	2015	130	130	1	E	CC130:A3	0	0	1	1	0	0	0	0	0	0	0	Other isolates
	100255	PRJEB43456	SAMEA8200557	ERX5201668	ERR5417283	Human	Denmark	Jutland	2015	130	130	1	E	CC130:A3	0	0	1	1	0	0	0	0	0	0	0	Other isolates
	101528	PRJEB43456	SAMEA8200569	ERX5201680	ERR5417295	Human	Denmark	Jutland	2015	130	130	1	E	CC130:A3	0	0	1	1	0	0	0	0	0	0	0	Other isolates
	103076	PRJEB43456	SAMEA8200582	ERX5201693	ERR5417308	Human	Denmark	Jutland	2015	130	130	1	E	CC130:A3	0	0	1	1	0	0	0	0	0	0	0	Other isolates
	106126	PRJEB43456	SAMEA8200608	ERX5201719	ERR5417334	Human	Denmark	Jutland	2016	130	130	1	E	CC130:A3	0	0	1	1	0	0	0	0	0	0	0	Other isolates
	106965	PRJEB43456	SAMEA8200615	ERX5201726	ERR5417341	Human	Denmark	Jutland	2016	6483	130	1	E	CC130:A3	0	0	1	1	0	0	0	0	0	0	0	Other isolates
	108566	PRJEB43456	SAMEA8200622	ERX5201733	ERR5417348	Human	Denmark	Jutland	2016	6484	130	1	E	CC130:A3	0	0	1	1	0	0	0	0	0	0	0	Other isolates
	109936	PRJEB43456	SAMEA8200628	ERX5201739	ERR5417354	Human	Denmark	Jutland	2016	130	130	1	E	CC130:A3	0	0	1	1	0	0	0	0	0	0	0	Other isolates
	110652	PRJEB43456	SAMEA8200638	ERX5201749	ERR5417364	Human	Denmark	Jutland	2016	130	130	1	E	CC130:A3	0	0	1	1	0	0	0	0	0	0	0	Other isolates
	111247	PRJEB43456	SAMEA8200643	ERX5201754	ERR5417369	Human	Denmark	Jutland	2016	130	130	1	E	CC130:A3	0	0	1	1	0	0	0	0	0	0	0	Other isolates
	82133	PRJEB43456	SAMEA8200479	ERX5201590	ERR5417205	Human	Denmark	Zealand	2012	130	130	1	E	CC130:A3	0	0	1	1	0	0	0	0	0	0	0	Other isolates
	Mara-2	PRJEB2655	SAMEA1904180	ERX267682	ERR294349	Mara	Denmark	Zealand	2010	130	130	1	E	CC130:A3	0	0	1	1	0	0	0	0	0	0	0	Other isolates
	Mara-1	PRJEB2655	SAMEA1904184	ERX267684	ERR294351	Mara	Denmark	Zealand	2010	130	130	1	E	CC130:A3	0	0	1	1	0	0	0	0	0	0	0	Other isolates
	Mara-15	PRJEB2655	SAMEA2053605	ERX284213	ERR310932	Mara	Denmark	Zealand	2010	130	130	1	E	CC130:A3	0	0	1	1	0	0	0	0	0	0	0	Other isolates
	Mara-6	PRJEB2655	SAMEA1929490	ERX359410	ERR387180	Mara	Denmark	Zealand	2010	130	130	1	E	CC130:A3	0	0	1	1	0	0	0	0	0	0	0	Other isolates
	Mara-11	PRJEB2655	SAMEA1929649	ERX359488	ERR387258	Mara	Denmark	Zealand	2010	130	130	1	E	CC130:A3	0	0	1	1	0	0	0	0	0	0	0	Other isolates
	Mara-13	PRJEB2655	SAMEA1929650	ERX359489	ERR387259	Mara	Denmark	Zealand	2010	130	130	1	E	CC130:A3	0	0	1	1	0	0	0	0	0	0	0	Other isolates
	Z-39	PRJEB2655	SAMEA2229619	ERX369877	ERR403516	Mara	Denmark	Zealand	2010	130	130	1	E	CC130:A3	0	0	1	1	0	0	0	0	0	0	0	Other isolates
	Z-40	PRJEB2655	SAMEA2229620	ERX369878	ERR403517	Mara	Denmark	Zealand	2010	130	130	1	E	CC130:A3	0	0	1	1	0	0	0	0	0	0	0	Other isolates
	Z-41	PRJEB2655	SAMEA2229621	ERX369879	ERR403518	Mara	Denmark	Zealand	2010	130	130	1	E	CC130:A3	0	0	1	1	0	0	0	0	0	0	0	Other isolates
	Z-42	PRJEB2655	SAMEA2229622	ERX369880	ERR403519	Mara	Denmark	Zealand	2010	130	130	1	E	CC130:A3	0	0	1	1	0	0	0	0	0	0	0	Other isolates
	5752	PRJEB2655	SAMEA2298544	ERX455887	ERR490433	Human	Austria	Upper Austria	2013	130	130	1	F	CC130:A4	0	0	1	1	0	0	0	0	0	0	0	Other isolates
	ST20111761	PRJEB2655	SAMEA1708732	ERX212134	ERR237598	Human	France	Grand Est	2010	130	130	1	F	CC130:A4	0	0	1	1	0	0	0	0	0	0	0	Other isolates
	ST20111555	PRJEB2655	SAMEA1708987	ERX209395	ERR234890	Human	France	Provence-Alpes-Côte d'Azur	2006	130	130	1	F	CC130:A4	0	0	1	1	0	0	0	0	0	0	0	Other isolates
	ST20111557	PRJEB2655	SAMEA1708999	ERX209308	ERR234803	Human	France	Provence-Alpes-Côte d'Azur	2008	3114	130	1	F	CC130:A4	0	0	1	1	0	0	0	0	0	0	0	Other isolates
	VB971816	PRJEB2655	SAMEA1463388	ERX132364	ERR156416	Sheep	Germany	Baden-Württemberg	2010	130	130	1	F	CC130:A4	0	0	1	1	0	0	0	0	0	0	0	Other isolates
	VB969935	PRJEB2655	SAMEA1463330	ERX132368	ERR156420	Guinea pig	Germany	Hesse	2010	130	130	1	F	CC130:A4	0	0	1	1	0	0	0	0	0	0	0	Other isolates
	12-02743	PRJEB2655	SAMEA2054351	ERX284175	ERR310894	Human	Germany	Lower Saxony	2012	130	130	1	F	CC130:A4	0	0	1	1	0	0	0	0	0	0	0	Other isolates
	10PEMRSA	PRJEB2655	SAMEA2537061	ERX556662	ERR599833	Hare	Germany	Schleswig-Holstein	2013	2944	130	1	F	CC130:A4	0	0	1	1	0	0	0	0	0	0	0	Other isolates
	1PEMRSA	PRJEB2655	SAMEA2537062	ERX556663	ERR599834	Hare	Germany	Schleswig-Holstein	2013	2944	130	1	F	CC130:A4	0	0	1	1	0	0	0	0	0	0	0	Other isolates
	77744	PRJEB2655	SAMEA1463333	ERX120719	ERR144791	Human	Denmark	Zealand	2011	130	130	1	E	CC130:A5	0	0	1	1	0	0	0	0	0	0	0	Other isolates
	106339	PRJEB43456	SAMEA8200610	ERX5201721	ERR5417336	Human	Denmark	Zealand	2016	130	130	1	E	CC130:A5	0	0	1	1	0	0	0	0	0	0	0	Other isolates
	ST20121152	PRJEB2655	SAMEA1708762	ERX212138	ERR237602	Human	France	Normandy	2012	130	130	1	E	CC130:A5	0	0	1	1	0	0	0	0	0	0	0	Other isolates
	09-4657-D	PRJEB2655	SAMEA1033233	ERX197770	ERR223110	Human	Scotland	Grampian	2009	1764	130	1	E	CC130:A5	0	0	1	1	0	0	0	0	0	0	0	Other isolates
	09-4633-Ca	PRJEB2655	SAMEA1033386	ERX062500	ERR084734	Human	Scotland	Highland	2009	1764	130	1	E	CC130:A5	0	0	1	1	0	0	0	0	0	0	0	Other isolates
	09-8549-Q	PRJEB2655	SAMEA1033275	ERX062503	ERR084737	Human	Scotland	Highland	2009	1764	130	1	E	CC130:A5	0	0	1	1	0	0	0	0	0	0	0	Other isolates
	M1472-93-1	PRJEB2655	SAMEA1904186	ERX267688	ERR294355	Common seal	Scotland	Highland	1993	1764	130	1	E	CC130:A5	0	0	1	1	0	0	0	0	0	0	0	Other isolates
	Sa11137	PRJEB2655	SAMEA1564869	ERX186305	ERR211640	Human	Sweden	Unknown	2010	3133	130	1	E	CC130:A5	0	0	1	1	0	0	0	0	0	0	0	Other isolates
	Sa12641	PRJEB2655	SAMEA1564936	ERX186312	ERR211647	Human	Sweden	Unknown	2011	130	130	1	E	CC130:A5	0	0	1	1	0	0	0	0	0	0	0	Other isolates
	Sa12684	PRJEB2655	SAMEA1564940	ERX186313	ERR211648	Human	Sweden	Unknown	2011	130	130	1	E	CC130:A5	0	0	1	1	0	0	1	0	0	0	0	Other isolates
	Sa12802	PRJEB2655	SAMEA1565002	ERX186315	ERR211650	Human	Sweden	Unknown	2011	3111	130	1	E	CC130:A5	0	0	1	1	0	0	0	0	0	0	0	Other isolates
	Sa13128	PRJEB2655	SAMEA1564974	ERX186317	ERR211652	Human	Sweden	Unknown	2011	130	130	1	E	CC130:A5	0	0	1	1	0	0	0	0	0	0	0	Other isolates
	Sa13306	PRJEB2655	SAMEA1565026	ERX186318	ERR211653	Human	Sweden	Unknown	2011	130	130	1	E	CC130:A5	0	0	1	1	0	0	0	0	0	0	0	Other isolates
	Sa13307	PRJEB2655	SAMEA1565045	ERX186319	ERR211654	Human	Sweden	Unknown	2011	130	130	1	E	CC130:A5	0	0	1	1	0	0	0	0	0	0	0	Other isolates
	Sa13766	PRJEB2655	SAMEA1565141	ERX186324	ERR211659	Human	Sweden	Unknown	2012	130	130	1	E	CC130:A5	0	0	1	1	0	0	0	0	0	0	0	Other isolates
	Sa14003	PRJEB2655	SAMEA1564835	ERX186326	ERR211661	Human	Sweden	Unknown	2012	3111	130	1	E	CC130:A5	0	0	1	1	0	0	0	0	0	0	0	Other isolates
	Sa14126	PRJEB2655	SAMEA1564842	ERX186327	ERR211662	Human	Sweden	Unknown	2012	130	130	1	E	CC130:A5	0	0	1	1	0	0	0	0	0	0	0	Other isolates
	Sa14177	PRJEB2655	SAMEA1564852	ERX186329	ERR211664	Human	Sweden	Unknown	2012	130	130	1	E	CC130:A5	0	0	1	1	0	0	0	0	0	0	0	Other isolates
	Sa14282	PRJEB2655	SAMEA1564876	ERX186330	ERR211665	Human	Sweden	Unknown	2012	130	130	1	E	CC130:A5	0	0	1	1	0	0	0	0	0	0	0	Other isolates
	AB773	PRJEB2655	SAMEA1708816	ERX209310	ERR234805	Cattle	Sweden	Unknown	2010	130	130	1	E	CC130:A5	0	0	1	1	0	0	0	0	0	0	0	Other isolates
	AB775	PRJEB2655	SAMEA1708997	ERX209326	ERR234821	Cattle	Sweden	Unknown	2010	130	130	1	E	CC130:A5	0	0	1	1	0	0	0	0	0	0	0	Other isolates
	AC-104-13	PRJEB2655	SAMEA1929500	ERX359416	ERR387186	Hedgehog	Austria	Styria	2013	3138	130	1	E	CC130:A6	0	0	1	1	0	0	0	0	0	0	0	Other isolates
	5127	PRJEB2655	SAMEA1929497	ERX359414	ERR387184	Human	Austria	Vienna	2011	130	130	1	E	CC130:A6	0	0	1	1	0	0	0	0	0	0	0	Other isolates
	ba597	PRJEB2655	SAMEA1929504	ERX359418	ERR387188	Cattle	Finland	Kainuu	2006	130	130	1	E	CC130:A6	0	0	1	1	0	0	0	0	0	0	0	Other isolates
	ST20120650	PRJEB2655	SAMEA1929472	ERX359309	ERR387079	Sheep	Italy	Sardinia	2001	130	130	1	E	CC130:A6	0	0	1	1	0	0	0	0	0	0	0	Other isolates
	Typ-12	PRJEB2655	SAMEA1565084	ERX186341	ERR211676	Human	Switzerland	Basel-Stadt	2006	130	130	1	E	CC130:A6	0	0	1	1	0	0	0	0	0	0	0	Other isolates
	82296	PRJEB43456	SAMEA8200481	ERX5201592	ERR5417207	Human	Denmark	Funen	2012	3094	130	1	D	CC130:A7	0	0	1	1	0	0	0	0	0	0	0	Other isolates
	102181	PRJEB43456	SAMEA8200574	ERX5201685	ERR5417300	Human	Denmark	Funen	2015	6481	130	1	D	CC130:A7	0	0	1	1	0	0	0	0	0	0	0	Other isolates
	76618	PRJEB2655	SAMEA1463337	ERX120682	ERR144754	Human	Denmark	Zealand	2011	3094	130	1	D	CC130:A7	0	0	1	1	0	0	0	0	0	0	0	Other isolates
	104089	PRJEB43456	SAMEA8200598	ERX5201709	ERR5417324	Human	Denmark	Zealand	2015	3094	130	1	D	CC130:A7	0	0	1	1	0	0	0	0	0	0	0	Other isolates
	CBLA3	PRJEB3174	SAMEA2040958	ERX646192	ERR701929	Human	England	Cambridgeshire	2012	1945	130	1	F	CC130:A8	0	1	1	1	0	0	0	0	0	0	0	Other isolates
	H105020135	PRJEB2655	SAMEA1033245	ERX062519	ERR084753	Human	England	Lincolnshire	2010	1945	130	1	F	CC130:A8	0	0	1	1	0	0	0	0	0	0	0	Other isolates
	H105060288	PRJEB2655	SAMEA1033339	ERX062520	ERR084754	Human	England	Shropshire	2010	1945	130	1	F	CC130:A8	0	0	1	1	0	0	0	0	0	0	0	Other isolates
	ST20120132	PRJEB2655	SAMEA1929471	ERX359308	ERR387078	Human	France	Grand Est	2012	3716	130	1	F	CC130:A8	0	0	1	1	0	0	0	0	0	0	0	Other isolates
	ST20112013	PRJEB2655	SAMEA1708756	ERX212135	ERR237599	Human	France	Nouvelle-Aquitaine	2011	1945	130	1	F	CC130:A8	0	0	1	1	0	0	0	0	0	0	0	Other isolates
	ST-20110820-A	PRJEB2655	SAMEA1904134	ERX267633	ERR294300	Human	France	Provence-Alpes-Côte d'Azur	2007	1945	130	1	F	CC130:A8	0	0	1	1	0	0	0	0	0	0	0	Other isolates
	09-02838	PRJEB2655	SAMEA1484784	ERX139255	ERR163378	Human	Germany	North Rhine-Westphalia	2009	1945	130	1	F	CC130:A8	0	0	1	1	0	0	0	0	0	0	0	Other isolates
	VB999987	PRJEB2655	SAMEA1463370	ERX132360	ERR156412	Cat	Germany	Rhineland-Palatinate	2008	1945	130	1	F	CC130:A8	0	0	1	1	0	0	0	0	0	0	0	Other isolates
	12-03290	PRJEB2655	SAMEA2054353	ERX284181	ERR310900	Human	Germany	Saxony	2012	1945	130	1	F	CC130:A8	0	0	1	1	0	0	0	0	0	0	0	Other isolates
	61728	PRJEB2655	SAMEA2298609	ERX470605	ERR505248	Human	Spain	Andalucía	2009	1945	130	1	F	CC130:A8	0	0	1	1	0	0	0	0	0	0	0	Other isolates
	61088	PRJEB2655	SAMEA2298605	ERX470601	ERR505244	Human	Spain	Madrid	2012	1945	130	1	F	CC130:A8	0	0	1	1	0	0	0	0	0	0	0	Other isolates
	2012S090	PRJEB2655	SAMEA1929479	ERX359312	ERR387082	Human	Belgium	Liège	2012	1245	130	1	F	CC130:A9	0	0	1	1	0	0	0	0	0	0	0	Other isolates
	2009S117	PRJEB2655	SAMEA1929478	ERX359403	ERR387173	Human	Belgium	Limburg	2009	1245	130	1	F	CC130:A9	0	0	1	1	0	0	0	0	0	0	0	Other isolates
	97587	PRJEB43456	SAMEA8200548	ERX5201659	ERR5417274	Human	Denmark	Bornholm	2014	4307	130	1	F	CC130:A9	0	0	1	1	0	0	0	0	0	0	0	Other isolates
	103744	PRJEB43456	SAMEA8200592	ERX5201703	ERR5417318	Human	Denmark	Bornholm	2015	4307	130	1	F	CC130:A9	0	0	1	1	0	0	0	0	0	0	0	Other isolates
	104004	PRJEB43456	SAMEA8200597	ERX5201708	ERR5417323	Human	Denmark	Bornholm	2015	4307	130	1	F	CC130:A9	0	0	1	1	0	0	0	0	0	0	0	Other isolates
	55-118-067	PRJEB43456	SAMEA8200698	ERX5201809	ERR5417058	Hedgehog	Denmark	Funen	2016	130	130	1	F	CC130:A9	0	0	1	1	0	0	0	0	0	0	0	Other isolates
	73415	PRJEB2655	SAMEA1463491	ERX132343	ERR156395	Human	Denmark	Jutland	2010	1245	130	1	F	CC130:A9	0	0	1	1	0	0	0	0	0	0	0	Other isolates
	76451	PRJEB2655	SAMEA1463322	ERX120681	ERR144753	Human	Denmark	Jutland	2011	130	130	1	F	CC130:A9	0	0	1	1	0	0	0	0	0	0	0	Other isolates
	76933	PRJEB2655	SAMEA1463310	ERX120684	ERR144756	Human	Denmark	Jutland	2011	130	130	1	F	CC130:A9	0	0	1	1	0	0	0	0	0	0	0	Other isolates
	78279	PRJEB2655	SAMEA1463474	ERX120728	ERR144800	Human	Denmark	Jutland	2011	130	130	1	F	CC130:A9	0	0	1	1	0	0	0	0	0	0	0	Other isolates
	55-118-028	PRJEB43456	SAMEA8200672	ERX5201783	ERR5417032	Hedgehog	Denmark	Zealand	2016	1245	130	1	F	CC130:A9	0	0	1	1	0	0	0	0	0	0	0	Other isolates
	80810	PRJEB43456	SAMEA8200474	ERX5201585	ERR5417200	Human	Denmark	Zealand	2012	130	130	1	F	CC130:A9	0	0	1	1	0	0	0	0	0	0	0	Other isolates
	81344	PRJEB43456	SAMEA8200475	ERX5201586	ERR5417201	Human	Denmark	Zealand	2012	130	130	1	F	CC130:A9	0	0	1	1	0	0	0	0	0	0	0	Other isolates
	85583	PRJEB2655	SAMEA2298515	ERX455860	ERR490406	Human	Denmark	Zealand	2013	1245	130	1	F	CC130:A9	0	0	1	1	0	0	0	0	0	0	0	Other isolates
	86668	PRJEB2655	SAMEA2298519	ERX455862	ERR490408	Human	Denmark	Zealand	2013	1245	130	1	F	CC130:A9	0	0	1	1	0	0	0	0	0	0	0	Other isolates
	87817	PRJEB2655	SAMEA2298524	ERX455867	ERR490413	Human	Denmark	Zealand	2013	130	130	1	F	CC130:A9	0	0	1	1	0	0	0	0	0	0	0	Other isolates
	89699	PRJEB2655	SAMEA2536899	ERX556702	ERR599873	Human	Denmark	Zealand	2013	130	130	1	F	CC130:A9	0	0	1	1	0	0	0	0	0	0	0	Other isolates
	92128	PRJEB43456	SAMEA8200506	ERX5201617	ERR5417232	Human	Denmark	Zealand	2014	1245	130	1	F	CC130:A9	0	0	1	1	0	0	0	0	0	0	0	Other isolates
	100962	PRJEB43456	SAMEA8200564	ERX5201675	ERR5417290	Human	Denmark	Zealand	2015	130	130	1	F	CC130:A9	0	0	1	1	0	0	0	0	0	0	0	Other isolates
	101077	PRJEB43456	SAMEA8200565	ERX5201676	ERR5417291	Human	Denmark	Zealand	2015	130	130	1	F	CC130:A9	0	0	1	1	0	0	0	0	0	0	0	Other isolates
	103061	PRJEB43456	SAMEA8200581	ERX5201692	ERR5417307	Human	Denmark	Zealand	2015	130	130	1	F	CC130:A9	0	0	1	1	0	0	0	0	0	0	0	Other isolates
	112076	PRJEB43456	SAMEA8200645	ERX5201756	ERR5417371	Human	Denmark	Zealand	2016	130	130	1	F	CC130:A9	0	0	1	1	0	0	0	0	0	0	0	Other isolates
	29B-80	PRJEB21015	SAMEA5094873	ERX3988178	ERR3985800	Hedgehog	England	Berkshire	2018	1245	130	1	F	CC130:A9	0	0	1	1	0	0	0	0	0	0	0	Other isolates
	H114500111	PRJEB2655	SAMEA1484791	ERX139243	ERR163366	Human	England	Berkshire	2011	1526	130	1	F	CC130:A9	0	0	1	1	0	0	0	0	0	0	0	Other isolates
	EOE062	PRJEB2655	SAMEA1531691	ERX197824	ERR223164	Human	England	Cambridgeshire	1998	2899	130	1	F	CC130:A9	0	0	1	1	0	0	0	0	0	0	0	Other isolates
	SA325	PRJEB2655	SAMEA1033440	ERX062389	ERR084623	Human	England	Cambridgeshire	2010	1245	130	1	F	CC130:A9	0	0	1	1	0	0	0	0	0	0	0	Other isolates
	MPROS0155	PRJEB2756	SAMEA1568571	ERX186628	ERR211963	Human	England	Cambridgeshire	2012	1245	130	1	F	CC130:A9	0	0	1	1	0	0	1	0	0	0	0	Other isolates
	MPROS0226	PRJEB3174	SAMEA1572544	ERX178863	ERR204178	Human	England	Cambridgeshire	2012	2574	130	1	F	CC130:A9	0	0	1	1	0	0	0	0	0	0	0	Other isolates
	MPROS0322	PRJEB3174	SAMEA1572483	ERX187545	ERR212880	Human	England	Cambridgeshire	2012	1245	130	1	F	CC130:A9	0	0	1	1	0	0	0	0	0	0	0	Other isolates
	MPROS0434	PRJEB3174	SAMEA1572344	ERX187658	ERR212993	Human	England	Cambridgeshire	2012	1245	130	1	F	CC130:A9	0	0	1	1	0	0	1	0	0	0	0	Other isolates
	CBLA4	PRJEB3174	SAMEA2041206	ERX658857	ERR714935	Human	England	Cambridgeshire	2012	1245	130	1	F	CC130:A9	0	0	1	1	0	0	0	0	0	0	0	Other isolates
	CBLA8	PRJEB3174	SAMEA2664580	ERX681331	ERR737640	Human	England	Cambridgeshire	2012	1245	130	1	F	CC130:A9	0	0	1	1	0	0	0	0	0	0	0	Other isolates
	CBLA6	PRJEB3174	SAMEA2664343	ERX681234	ERR737543	Human	England	Cambridgeshire	2013	1245	130	1	F	CC130:A9	0	0	1	1	0	0	0	1	0	0	0	Other isolates
	m-38-58	PRJEB2655	SAMEA1708853	ERX221121	ERR246587	Cattle	England	Cheshire	2012	1526	130	1	F	CC130:A9	0	0	1	1	0	0	0	0	0	0	0	Other isolates
	H111840162	PRJEB2655	SAMEA1484763	ERX139233	ERR163356	Human	England	Cornwall	2011	1245	130	1	F	CC130:A9	0	0	1	1	0	0	0	0	0	0	0	Other isolates
	H114120153	PRJEB2655	SAMEA1484830	ERX139235	ERR163358	Human	England	Cornwall	2011	1245	130	1	F	CC130:A9	0	0	1	1	0	0	0	0	0	0	0	Other isolates
	HPS-Tr8	PRJEB2655	SAMEA1529890	ERX152010	ERR175864	Human	England	Cornwall	2011	2573	130	1	F	CC130:A9	0	0	1	1	0	0	0	0	0	0	0	Other isolates
	HPS-Tr34	PRJEB2655	SAMEA1529830	ERX152011	ERR175865	Human	England	Cornwall	2011	1245	130	1	F	CC130:A9	0	0	1	1	0	0	1	0	1	0	0	Other isolates
	MPS-18-67	PRJEB2655	SAMEA1484772	ERX139311	ERR163434	Cattle	England	Cornwall	2012	2573	130	1	F	CC130:A9	0	0	1	1	0	0	0	0	1	0	0	Other isolates
	m-42-40	PRJEB2655	SAMEA1904111	ERX267614	ERR294281	Cattle	England	Devon	2012	1245	130	1	F	CC130:A9	0	0	1	1	0	0	0	0	0	0	0	Other isolates
	NH1B-355	PRJEB2655	SAMEA2536850	ERX556848	ERR600019	Cattle	England	Essex	2013	1245	130	1	F	CC130:A9	0	0	1	1	0	0	0	0	0	0	0	Other isolates
	H092840495	PRJEB2655	SAMEA1033432	ERX062512	ERR084746	Human	England	North Yorkshire	2009	1526	130	1	F	CC130:A9	0	0	1	1	0	0	0	0	0	0	0	Other isolates
	C04-288	PRJEB2655	SAMEA1033497	ERX062493	ERR084727	Cattle	England	North Yorkshire	2006-2007	1526	130	1	F	CC130:A9	0	0	1	1	0	0	0	0	0	0	0	Other isolates
	C01611	PRJEB2655	SAMEA1484773	ERX139312	ERR163435	Cattle	England	Nottinghamshire	2004	1245	130	1	F	CC130:A9	0	0	1	1	0	0	0	0	0	0	0	Other isolates
	C03-125	PRJEB2655	SAMEA1033357	ERX062484	ERR084718	Cattle	England	Nottinghamshire	2006-2007	1245	130	1	F	CC130:A9	0	0	1	1	0	0	0	0	0	0	0	Other isolates
	C03-362	PRJEB2655	SAMEA1033320	ERX062485	ERR084719	Cattle	England	Nottinghamshire	2006-2007	1245	130	1	F	CC130:A9	0	0	1	1	0	0	0	0	0	0	0	Other isolates
	C03-364	PRJEB2655	SAMEA1033301	ERX062486	ERR084720	Cattle	England	Nottinghamshire	2006-2007	1245	130	1	F	CC130:A9	0	0	1	1	0	0	0	0	0	0	0	Other isolates
	C03-363	PRJEB2655	SAMEA1033287	ERX062487	ERR084721	Cattle	England	Nottinghamshire	2006-2007	1245	130	1	F	CC130:A9	0	0	1	1	0	0	0	0	0	0	0	Other isolates
	C03-365	PRJEB2655	SAMEA1033266	ERX062488	ERR084722	Cattle	England	Nottinghamshire	2006-2007	1245	130	1	F	CC130:A9	0	0	1	1	0	0	0	0	0	0	0	Other isolates
	C03-366	PRJEB2655	SAMEA1033279	ERX062489	ERR084723	Cattle	England	Nottinghamshire	2006-2007	1245	130	1	F	CC130:A9	0	0	1	1	0	0	0	0	0	0	0	Other isolates
	C03-367	PRJEB2655	SAMEA1033259	ERX062490	ERR084724	Cattle	England	Nottinghamshire	2006-2007	1245	130	1	F	CC130:A9	0	0	1	1	0	0	0	0	0	0	0	Other isolates
	C03-370	PRJEB2655	SAMEA1033243	ERX062491	ERR084725	Cattle	England	Nottinghamshire	2006-2007	1245	130	1	F	CC130:A9	0	0	1	1	0	0	0	0	0	0	0	Other isolates
	C03-371	PRJEB2655	SAMEA1033223	ERX062492	ERR084726	Cattle	England	Nottinghamshire	2006-2007	1245	130	1	F	CC130:A9	0	0	1	1	0	0	0	0	0	0	0	Other isolates
	Ta320	PRJEB2655	SAMEA1564962	ERX186288	ERR211623	Human	England	Somerset	2012	1245	130	1	F	CC130:A9	1	0	1	1	0	0	0	0	0	0	0	Other isolates
	1645-2005	PRJEB2655	SAMEA1565098	ERX186343	ERR211678	Human	Finland	Satakunta	2005	1245	130	1	F	CC130:A9	0	0	1	1	0	0	0	0	0	0	0	Other isolates
	ST20111591	PRJEB2655	SAMEA1708740	ERX212133	ERR237597	Human	France	Nouvelle-Aquitaine	2010	1245	130	1	F	CC130:A9	0	0	1	1	0	0	0	0	0	0	0	Other isolates
	ST20120048	PRJEB2655	SAMEA1929469	ERX359306	ERR387076	Human	France	Occitanie	2011	2676	130	1	F	CC130:A9	0	0	1	1	0	0	0	0	0	0	0	Other isolates
	ST20120827	PRJEB2655	SAMEA1708761	ERX212136	ERR237600	Human	France	Provence-Alpes-Côte d'Azur	2012	3115	130	1	F	CC130:A9	0	0	1	1	0	0	0	0	0	0	0	Other isolates
	11-00529	PRJEB2655	SAMEA1484765	ERX139258	ERR163381	Human	Germany	Baden-Württemberg	2011	130	130	1	F	CC130:A9	0	0	1	1	0	0	0	0	0	0	0	Other isolates
	11-02734	PRJEB2655	SAMEA2053539	ERX284162	ERR310881	Human	Germany	Baden-Württemberg	2011	130	130	1	F	CC130:A9	0	0	1	1	0	0	0	0	0	0	0	Other isolates
	07-03307	PRJEB2655	SAMEA1484815	ERX139250	ERR163373	Human	Germany	Bavaria	2007	130	130	1	F	CC130:A9	0	0	1	1	0	0	0	0	0	0	0	Other isolates
	10-00153	PRJEB2655	SAMEA1484782	ERX139274	ERR163397	Human	Germany	Bavaria	2010	130	130	1	F	CC130:A9	0	0	1	1	0	0	0	0	0	0	0	Other isolates
	11-03136	PRJEB2655	SAMEA1484742	ERX139268	ERR163391	Human	Germany	Bavaria	2011	130	130	1	F	CC130:A9	0	0	1	1	0	0	0	0	0	0	0	Other isolates
	11-03319	PRJEB2655	SAMEA1484745	ERX139269	ERR163392	Human	Germany	Bavaria	2011	130	130	1	F	CC130:A9	0	0	1	1	0	0	0	0	0	0	0	Other isolates
	12-03586	PRJEB2655	SAMEA2054354	ERX284184	ERR310903	Human	Germany	Bavaria	2012	130	130	1	F	CC130:A9	0	0	1	1	0	0	0	0	0	0	0	Other isolates
	VB964992	PRJEB2655	SAMEA1463383	ERX132361	ERR156413	Cat	Germany	Bavaria	2010	130	130	1	F	CC130:A9	0	0	1	1	0	0	0	0	0	0	0	Other isolates
	09-02494	PRJEB2655	SAMEA1484825	ERX139254	ERR163377	Human	Germany	North Rhine-Westphalia	2009	130	130	1	F	CC130:A9	0	0	1	1	0	0	0	0	0	0	0	Other isolates
	10-02571	PRJEB2655	SAMEA1484776	ERX139257	ERR163380	Human	Germany	North Rhine-Westphalia	2010	1245	130	1	F	CC130:A9	0	0	1	1	0	0	0	0	0	0	0	Other isolates
	10-00012	PRJEB2655	SAMEA1484780	ERX139273	ERR163396	Human	Germany	North Rhine-Westphalia	2010	1245	130	1	F	CC130:A9	0	0	1	1	0	0	0	0	0	0	0	Other isolates
	12-00054	PRJEB2655	SAMEA1484748	ERX139270	ERR163393	Human	Germany	North Rhine-Westphalia	2012	130	130	1	F	CC130:A9	0	0	1	1	0	0	0	0	0	0	0	Other isolates
	12-01150	PRJEB2655	SAMEA2054349	ERX284169	ERR310888	Human	Germany	North Rhine-Westphalia	2012	130	130	1	F	CC130:A9	0	0	1	1	0	0	0	0	0	0	0	Other isolates
	12-04565	PRJEB2655	SAMEA2053357	ERX284188	ERR310907	Human	Germany	North Rhine-Westphalia	2012	130	130	1	F	CC130:A9	0	0	1	1	0	0	0	0	0	0	0	Other isolates
	12-03171	PRJEB2655	SAMEA2053354	ERX284179	ERR310898	Human	Germany	Saxony-Anhalt	2012	130	130	1	F	CC130:A9	0	0	1	1	0	0	0	0	0	0	0	Other isolates
	12-03489	PRJEB2655	SAMEA2053546	ERX284183	ERR310902	Human	Germany	Saxony-Anhalt	2012	130	130	1	F	CC130:A9	0	0	1	1	0	0	0	0	0	0	0	Other isolates
	11-03036	PRJEB2655	SAMEA1484758	ERX139261	ERR163384	Horse	Germany	Saxony-Anhalt	2011	130	130	1	F	CC130:A9	0	0	1	1	0	0	0	0	0	0	0	Other isolates
	Isolat-1	PRJEB2655	SAMEA1463438	ERX120708	ERR144780	Sheep	Germany	Unknown	2010	130	130	1	F	CC130:A9	0	0	1	1	0	0	0	0	0	0	0	Other isolates
	Isolat-2	PRJEB2655	SAMEA1463422	ERX120709	ERR144781	Sheep	Germany	Unknown	2010	130	130	1	F	CC130:A9	0	0	1	1	0	0	0	0	0	0	0	Other isolates
	B307063	PRJEB2655	SAMEA1463477	ERX120678	ERR144750	Chaffinch	Scotland	Dumfries and Galloway	2011	1526	130	1	F	CC130:A9	0	0	1	1	0	0	0	0	0	0	0	Other isolates
	08-6601-A	PRJEB2655	SAMEA1033438	ERX062497	ERR084731	Human	Scotland	Lothian	2008	1245	130	1	F	CC130:A9	0	0	1	1	0	0	0	0	0	0	0	Other isolates
	10-1799-W	PRJEB2655	SAMEA1033283	ERX062504	ERR084738	Human	Scotland	Tayside	2010	1245	130	1	F	CC130:A9	0	0	1	1	0	0	0	0	0	0	0	Other isolates
	07-7672-A	PRJEB2655	SAMEA1033390	ERX062367	ERR084601	Dog	Scotland	Tayside	2007	1245	130	1	F	CC130:A9	0	0	1	1	0	0	0	0	0	0	0	Other isolates
	11-5762-X	PRJEB2655	SAMEA1484797	ERX139318	ERR163441	Human	Scotland	Unknown	2011	1245	130	1	F	CC130:A9	0	0	1	1	0	0	0	0	0	0	0	Other isolates
	21	PRJEB2655	SAMEA2298607	ERX470603	ERR505246	Human	Spain	Galicia	2009	130	130	1	F	CC130:A9	0	0	1	1	0	0	0	0	0	0	0	Other isolates
	43339	PRJEB2655	SAMEA2298610	ERX470606	ERR505249	Human	Spain	Galicia	2012	130	130	1	F	CC130:A9	0	0	1	1	0	0	0	0	0	0	0	Other isolates
	55181	PRJEB2655	SAMEA2298611	ERX470607	ERR505250	Human	Spain	Galicia	2012	130	130	1	F	CC130:A9	0	0	1	1	0	0	0	0	0	0	0	Other isolates
	4099	PRJEB2655	SAMEA2298608	ERX470604	ERR505247	Human	Spain	Galicia	2013	130	130	1	F	CC130:A9	0	0	1	1	0	0	0	0	0	0	0	Other isolates
	11-1S-043	PRJEB2655	SAMEA2229612	ERX369870	ERR403509	Water	Spain	Madrid	2011	2676	130	1	F	CC130:A9	0	0	1	1	0	0	1	0	0	0	0	Other isolates
	Sa10237	PRJEB2655	SAMEA1564864	ERX186304	ERR211639	Human	Sweden	Unknown	2010	130	130	1	F	CC130:A9	0	0	1	1	0	0	0	0	0	0	0	Other isolates
	Sa12167	PRJEB2655	SAMEA1564871	ERX186306	ERR211641	Human	Sweden	Unknown	2011	130	130	1	F	CC130:A9	0	0	1	1	0	0	0	0	0	0	0	Other isolates
	Sa12176	PRJEB2655	SAMEA1564872	ERX186307	ERR211642	Human	Sweden	Unknown	2011	130	130	1	F	CC130:A9	0	0	1	1	0	0	0	0	0	0	0	Other isolates
	Sa12330	PRJEB2655	SAMEA1564874	ERX186308	ERR211643	Human	Sweden	Unknown	2011	130	130	1	F	CC130:A9	0	0	1	1	0	0	0	0	0	0	0	Other isolates
	Sa12421	PRJEB2655	SAMEA1564873	ERX186309	ERR211644	Human	Sweden	Unknown	2011	130	130	1	F	CC130:A9	0	0	1	1	0	0	0	0	0	0	0	Other isolates
	Sa13345	PRJEB2655	SAMEA1565155	ERX186321	ERR211656	Human	Sweden	Unknown	2011	130	130	1	F	CC130:A9	0	0	1	1	0	0	0	0	0	0	0	Other isolates
	Sa13745	PRJEB2655	SAMEA1565147	ERX186323	ERR211658	Human	Sweden	Unknown	2012	130	130	1	F	CC130:A9	0	0	1	1	0	0	0	0	0	0	0	Other isolates
	Sa13777	PRJEB2655	SAMEA1565139	ERX186325	ERR211660	Human	Sweden	Unknown	2012	130	130	1	F	CC130:A9	0	0	1	1	0	0	0	0	0	0	0	Other isolates
	12-03357	PRJEB2655	SAMEA2053355	ERX284182	ERR310901	Human	Austria	Upper Austria	2012	3108	130	1	G	CC130:A10	0	0	1	1	0	0	0	0	0	0	0	Other isolates
	12-03832	PRJEB2655	SAMEA2054411	ERX284187	ERR310906	Human	Austria	Vorarlberg	2012	3108	130	1	G	CC130:A10	0	0	1	1	0	0	0	0	0	0	0	Other isolates
	5625	PRJEB2655	SAMEA1929499	ERX359320	ERR387090	Human	Austria	Vorarlberg	2012	3108	130	1	G	CC130:A10	0	0	1	1	0	0	0	0	0	0	0	Other isolates
	5590	PRJEB2655	SAMEA1929498	ERX359415	ERR387185	Human	Austria	Vorarlberg	2012	3108	130	1	G	CC130:A10	0	0	1	1	0	0	0	0	0	0	0	Other isolates
	2012S144	PRJEB2655	SAMEA1929475	ERX359401	ERR387171	Cattle	Belgium	Luxembourg	2011	130	130	1	G	CC130:A10	0	0	1	1	0	0	0	0	0	0	0	Other isolates
	2012S145	PRJEB2655	SAMEA1929476	ERX359311	ERR387081	Cattle	Belgium	Luxembourg	2011	130	130	1	G	CC130:A10	0	0	1	1	0	0	0	0	0	0	0	Other isolates
	55-118-159	PRJEB43456	SAMEA8200757	ERX5201868	ERR5417117	Hedgehog	Denmark	Funen	2016	130	130	1	G	CC130:A10	0	0	1	1	0	0	0	0	0	0	0	Other isolates
	55-118-022	PRJEB43456	SAMEA8200666	ERX5201777	ERR5417026	Hedgehog	Denmark	Jutland	2016	130	130	1	G	CC130:A10	0	0	1	1	0	0	0	0	0	0	0	Other isolates
	55-118-046	PRJEB43456	SAMEA8200684	ERX5201795	ERR5417044	Hedgehog	Denmark	Jutland	2016	130	130	1	G	CC130:A10	0	0	1	1	0	0	0	0	0	0	0	Other isolates
	47249	PRJEB2655	SAMEA1463396	ERX132308	ERR156360	Human	Denmark	Jutland	2005	130	130	1	G	CC130:A10	0	0	1	1	0	0	0	0	0	0	0	Other isolates
	52902	PRJEB2655	SAMEA1463399	ERX132322	ERR156374	Human	Denmark	Jutland	2006	130	130	1	G	CC130:A10	0	0	1	1	0	0	0	0	0	0	0	Other isolates
	66282	PRJEB2655	SAMEA1463328	ERX132335	ERR156387	Human	Denmark	Jutland	2009	130	130	1	G	CC130:A10	0	0	1	1	0	0	0	0	0	0	0	Other isolates
	72976	PRJEB2655	SAMEA1033313	ERX062356	ERR084590	Human	Denmark	Jutland	2010	130	130	1	G	CC130:A10	0	0	1	1	0	0	0	0	0	0	0	Other isolates
	73829	PRJEB2655	SAMEA1033231	ERX062359	ERR084593	Human	Denmark	Jutland	2010	130	130	1	G	CC130:A10	0	0	1	1	0	0	0	0	0	0	0	Other isolates
	90005	PRJEB2655	SAMEA2536901	ERX556704	ERR599875	Human	Denmark	Jutland	2013	130	130	1	G	CC130:A10	0	0	1	1	0	0	0	0	0	0	0	Other isolates
	91549	PRJEB43456	SAMEA8200502	ERX5201613	ERR5417228	Human	Denmark	Jutland	2014	6478	130	1	G	CC130:A10	0	0	1	1	0	0	0	0	0	0	0	Other isolates
	102625	PRJEB43456	SAMEA8200580	ERX5201691	ERR5417306	Human	Denmark	Jutland	2015	130	130	1	G	CC130:A10	0	0	1	1	0	0	0	0	0	0	0	Other isolates
	103630	PRJEB43456	SAMEA8200590	ERX5201701	ERR5417316	Human	Denmark	Jutland	2015	130	130	1	G	CC130:A10	0	0	1	1	0	0	0	0	0	0	0	Other isolates
	112239	PRJEB43456	SAMEA8200646	ERX5201757	ERR5417372	Human	Denmark	Jutland	2016	130	130	1	G	CC130:A10	0	0	1	1	0	0	0	0	0	0	0	Other isolates
	55-118-110	PRJEB43456	SAMEA8200730	ERX5201841	ERR5417090	Hedgehog	Denmark	Unknown	2016	130	130	1	G	CC130:A10	0	0	1	1	0	0	0	0	0	0	0	Other isolates
	2383-03	PRJEB2655	SAMEA1463412	ERX132296	ERR156348	Human	Denmark	Unknown	2003	130	130	1	G	CC130:A10	0	0	1	1	0	0	0	0	0	0	0	Other isolates
	2586-03	PRJEB2655	SAMEA1463358	ERX132298	ERR156350	Human	Denmark	Unknown	2003	130	130	1	G	CC130:A10	0	0	1	1	0	0	0	0	0	0	0	Other isolates
	55-118-012	PRJEB43456	SAMEA8200657	ERX5201768	ERR5417017	Hedgehog	Denmark	Zealand	2016	130	130	1	G	CC130:A10	0	0	1	1	0	0	0	0	0	0	0	Other isolates
	55-118-016	PRJEB43456	SAMEA8200660	ERX5201771	ERR5417020	Hedgehog	Denmark	Zealand	2016	130	130	1	G	CC130:A10	0	0	1	1	0	0	0	0	0	0	0	Other isolates
	55-118-017	PRJEB43456	SAMEA8200661	ERX5201772	ERR5417021	Hedgehog	Denmark	Zealand	2016	130	130	1	G	CC130:A10	0	0	1	1	0	0	0	0	0	0	0	Other isolates
	55-118-018	PRJEB43456	SAMEA8200662	ERX5201773	ERR5417022	Hedgehog	Denmark	Zealand	2016	130	130	1	G	CC130:A10	0	0	1	1	0	0	0	0	0	0	0	Other isolates
	55-118-020	PRJEB43456	SAMEA8200664	ERX5201775	ERR5417024	Hedgehog	Denmark	Zealand	2016	6434	130	1	G	CC130:A10	0	0	1	1	0	0	0	0	0	0	0	Other isolates
	55-118-021	PRJEB43456	SAMEA8200665	ERX5201776	ERR5417025	Hedgehog	Denmark	Zealand	2016	130	130	1	G	CC130:A10	0	0	1	1	0	0	0	0	0	0	0	Other isolates
	55-118-023	PRJEB43456	SAMEA8200667	ERX5201778	ERR5417027	Hedgehog	Denmark	Zealand	2016	130	130	1	G	CC130:A10	0	0	1	1	0	0	0	0	0	0	0	Other isolates
	55-118-025	PRJEB43456	SAMEA8200669	ERX5201780	ERR5417029	Hedgehog	Denmark	Zealand	2016	130	130	1	G	CC130:A10	0	0	1	1	0	0	0	0	0	0	0	Other isolates
	55-118-030	PRJEB43456	SAMEA8200674	ERX5201785	ERR5417034	Hedgehog	Denmark	Zealand	2016	130	130	1	G	CC130:A10	0	0	1	1	0	0	0	0	0	0	0	Other isolates
	55-118-031	PRJEB43456	SAMEA8200675	ERX5201786	ERR5417035	Hedgehog	Denmark	Zealand	2016	130	130	1	G	CC130:A10	0	0	1	1	0	0	0	0	0	0	0	Other isolates
	55-118-033	PRJEB43456	SAMEA8200676	ERX5201787	ERR5417036	Hedgehog	Denmark	Zealand	2016	130	130	1	G	CC130:A10	0	0	1	1	0	0	0	0	0	0	0	Other isolates
	55-118-035	PRJEB43456	SAMEA8200677	ERX5201788	ERR5417037	Hedgehog	Denmark	Zealand	2016	130	130	1	G	CC130:A10	0	0	1	1	0	0	0	0	0	0	0	Other isolates
	55-118-079	PRJEB43456	SAMEA8200705	ERX5201816	ERR5417065	Hedgehog	Denmark	Zealand	2016	130	130	1	G	CC130:A10	0	0	1	1	0	0	0	0	0	0	0	Other isolates
	55-118-085	PRJEB43456	SAMEA8200709	ERX5201820	ERR5417069	Hedgehog	Denmark	Zealand	2016	130	130	1	G	CC130:A10	0	0	1	1	0	0	0	0	0	0	0	Other isolates
	55-118-086	PRJEB43456	SAMEA8200710	ERX5201821	ERR5417070	Hedgehog	Denmark	Zealand	2016	130	130	1	G	CC130:A10	0	0	1	1	0	0	0	0	0	0	0	Other isolates
	55-118-087	PRJEB43456	SAMEA8200711	ERX5201822	ERR5417071	Hedgehog	Denmark	Zealand	2016	130	130	1	G	CC130:A10	0	0	1	1	0	0	0	0	0	0	0	Other isolates
	55-118-090	PRJEB43456	SAMEA8200713	ERX5201824	ERR5417073	Hedgehog	Denmark	Zealand	2016	130	130	1	G	CC130:A10	0	0	1	1	0	0	0	0	0	0	0	Other isolates
	55-118-091	PRJEB43456	SAMEA8200714	ERX5201825	ERR5417074	Hedgehog	Denmark	Zealand	2016	130	130	1	G	CC130:A10	0	0	1	1	0	0	0	0	0	0	0	Other isolates
	55-118-093	PRJEB43456	SAMEA8200715	ERX5201826	ERR5417075	Hedgehog	Denmark	Zealand	2016	130	130	1	G	CC130:A10	0	0	1	1	0	0	0	0	0	0	0	Other isolates
	55-118-096	PRJEB43456	SAMEA8200718	ERX5201829	ERR5417078	Hedgehog	Denmark	Zealand	2016	130	130	1	G	CC130:A10	0	0	1	1	0	0	0	0	0	0	0	Other isolates
	55-118-097	PRJEB43456	SAMEA8200719	ERX5201830	ERR5417079	Hedgehog	Denmark	Zealand	2016	130	130	1	G	CC130:A10	0	0	1	1	0	0	0	0	0	0	0	Other isolates
	55-118-098	PRJEB43456	SAMEA8200720	ERX5201831	ERR5417080	Hedgehog	Denmark	Zealand	2016	130	130	1	G	CC130:A10	0	0	1	1	0	0	0	0	0	0	0	Other isolates
	55-118-099	PRJEB43456	SAMEA8200721	ERX5201832	ERR5417081	Hedgehog	Denmark	Zealand	2016	130	130	1	G	CC130:A10	0	0	1	1	0	0	0	0	0	0	0	Other isolates
	55-118-100	PRJEB43456	SAMEA8200722	ERX5201833	ERR5417082	Hedgehog	Denmark	Zealand	2016	6434	130	1	G	CC130:A10	0	0	1	1	0	0	0	0	0	0	0	Other isolates
	55-118-109	PRJEB43456	SAMEA8200729	ERX5201840	ERR5417089	Hedgehog	Denmark	Zealand	2016	1562	130	1	G	CC130:A10	0	0	1	1	0	0	0	0	0	0	0	Other isolates
	55-118-113	PRJEB43456	SAMEA8200733	ERX5201844	ERR5417093	Hedgehog	Denmark	Zealand	2016	130	130	1	G	CC130:A10	0	0	1	1	0	0	0	0	0	0	0	Other isolates
	55-118-114	PRJEB43456	SAMEA8200734	ERX5201845	ERR5417094	Hedgehog	Denmark	Zealand	2016	130	130	1	G	CC130:A10	0	0	1	1	0	0	0	0	0	0	0	Other isolates
	55-118-122	PRJEB43456	SAMEA8200737	ERX5201848	ERR5417097	Hedgehog	Denmark	Zealand	2016	130	130	1	G	CC130:A10	0	0	1	1	0	0	0	0	0	0	0	Other isolates
	55-118-123	PRJEB43456	SAMEA8200738	ERX5201849	ERR5417098	Hedgehog	Denmark	Zealand	2016	130	130	1	G	CC130:A10	0	0	1	1	0	0	0	0	0	0	0	Other isolates
	55-118-132	PRJEB43456	SAMEA8200744	ERX5201855	ERR5417104	Hedgehog	Denmark	Zealand	2016	130	130	1	G	CC130:A10	0	0	1	1	0	0	0	0	0	0	0	Other isolates
	2508-03	PRJEB2655	SAMEA1463366	ERX132297	ERR156349	Human	Denmark	Zealand	2003	130	130	1	G	CC130:A10	0	0	1	1	0	0	0	0	0	0	0	Other isolates
	43067	PRJEB2655	SAMEA1033318	ERX062524	ERR084758	Human	Denmark	Zealand	2004	130	130	1	G	CC130:A10	0	0	1	1	0	0	0	0	0	0	0	Other isolates
	40758	PRJEB2655	SAMEA1463349	ERX132299	ERR156351	Human	Denmark	Zealand	2004	130	130	1	G	CC130:A10	0	0	1	1	0	0	0	0	0	0	0	Other isolates
	43097	PRJEB2655	SAMEA1463336	ERX132302	ERR156354	Human	Denmark	Zealand	2004	130	130	1	G	CC130:A10	0	0	1	1	0	0	0	0	0	0	0	Other isolates
	43116	PRJEB2655	SAMEA1463329	ERX132303	ERR156355	Human	Denmark	Zealand	2004	130	130	1	G	CC130:A10	0	0	1	1	0	0	0	0	0	0	0	Other isolates
	42038-A	PRJEB2655	SAMEA1904124	ERX267628	ERR294295	Human	Denmark	Zealand	2004	130	130	1	G	CC130:A10	0	0	1	1	0	0	0	0	0	0	0	Other isolates
	45454	PRJEB2655	SAMEA1033334	ERX062525	ERR084759	Human	Denmark	Zealand	2005	130	130	1	G	CC130:A10	0	0	1	1	0	0	0	0	0	0	0	Other isolates
	47034	PRJEB2655	SAMEA1033327	ERX062526	ERR084760	Human	Denmark	Zealand	2005	130	130	1	G	CC130:A10	0	0	1	1	0	0	0	0	0	0	0	Other isolates
	47209	PRJEB2655	SAMEA1463391	ERX132307	ERR156359	Human	Denmark	Zealand	2005	130	130	1	G	CC130:A10	0	0	1	1	0	0	0	0	0	0	0	Other isolates
	51049	PRJEB2655	SAMEA1463351	ERX132314	ERR156366	Human	Denmark	Zealand	2006	130	130	1	G	CC130:A10	0	0	1	1	0	0	0	0	0	0	0	Other isolates
	51959	PRJEB2655	SAMEA1463421	ERX132318	ERR156370	Human	Denmark	Zealand	2006	130	130	1	G	CC130:A10	0	0	1	1	0	0	0	0	0	0	0	Other isolates
	66519	PRJEB2655	SAMEA1033244	ERX062529	ERR084763	Human	Denmark	Zealand	2009	130	130	1	G	CC130:A10	0	0	1	1	0	0	0	0	0	0	0	Other isolates
	67921	PRJEB2655	SAMEA1033460	ERX062532	ERR084766	Human	Denmark	Zealand	2009	1562	130	1	G	CC130:A10	0	0	1	1	0	0	0	0	0	0	0	Other isolates
	66603	PRJEB2655	SAMEA1463334	ERX132336	ERR156388	Human	Denmark	Zealand	2009	130	130	1	G	CC130:A10	0	0	1	1	0	0	0	0	0	0	0	Other isolates
	70355	PRJEB2655	SAMEA1033473	ERX062533	ERR084767	Human	Denmark	Zealand	2010	130	130	1	G	CC130:A10	0	0	1	1	0	0	0	0	0	0	0	Other isolates
	70611	PRJEB2655	SAMEA1033466	ERX062534	ERR084768	Human	Denmark	Zealand	2010	130	130	1	G	CC130:A10	0	0	1	1	0	0	0	0	0	0	0	Other isolates
	70782	PRJEB2655	SAMEA1033407	ERX062535	ERR084769	Human	Denmark	Zealand	2010	130	130	1	G	CC130:A10	0	0	1	1	0	0	0	0	0	0	0	Other isolates
	71274	PRJEB2655	SAMEA1033436	ERX062537	ERR084771	Human	Denmark	Zealand	2010	130	130	1	G	CC130:A10	0	0	1	1	0	0	0	0	0	0	0	Other isolates
	71795	PRJEB2655	SAMEA1033394	ERX062539	ERR084773	Human	Denmark	Zealand	2010	130	130	1	G	CC130:A10	0	0	1	1	0	0	0	0	0	0	0	Other isolates
	73760	PRJEB2655	SAMEA1033249	ERX062358	ERR084592	Human	Denmark	Zealand	2010	130	130	1	G	CC130:A10	0	0	1	1	0	0	0	0	0	0	0	Other isolates
	74006	PRJEB2655	SAMEA1463439	ERX132347	ERR156399	Human	Denmark	Zealand	2010	130	130	1	G	CC130:A10	0	0	1	1	0	0	0	0	0	0	0	Other isolates
	72270	PRJEB2655	SAMEA1708827	ERX212168	ERR237632	Human	Denmark	Zealand	2010	130	130	1	G	CC130:A10	0	0	1	1	0	0	0	0	0	0	0	Other isolates
	75022	PRJEB2655	SAMEA1033373	ERX062360	ERR084594	Human	Denmark	Zealand	2011	130	130	1	G	CC130:A10	0	0	1	1	0	0	0	0	0	0	0	Other isolates
	75814	PRJEB2655	SAMEA1463331	ERX120711	ERR144783	Human	Denmark	Zealand	2011	130	130	1	G	CC130:A10	0	0	1	1	0	0	0	0	0	0	0	Other isolates
	76057	PRJEB2655	SAMEA1463342	ERX120713	ERR144785	Human	Denmark	Zealand	2011	130	130	1	G	CC130:A10	0	0	1	1	0	0	0	0	0	0	0	Other isolates
	77433	PRJEB2655	SAMEA1463311	ERX120716	ERR144788	Human	Denmark	Zealand	2011	130	130	1	G	CC130:A10	0	0	1	1	0	0	0	0	0	0	0	Other isolates
	77642	PRJEB2655	SAMEA1463308	ERX120718	ERR144790	Human	Denmark	Zealand	2011	130	130	1	G	CC130:A10	0	0	1	1	0	0	0	0	0	0	0	Other isolates
	77762	PRJEB2655	SAMEA1463332	ERX120720	ERR144792	Human	Denmark	Zealand	2011	130	130	1	G	CC130:A10	0	0	1	1	0	0	0	0	0	0	0	Other isolates
	77800	PRJEB2655	SAMEA1463387	ERX120686	ERR144758	Human	Denmark	Zealand	2011	130	130	1	G	CC130:A10	0	0	1	1	0	0	0	0	0	0	0	Other isolates
	77960	PRJEB2655	SAMEA1463452	ERX120722	ERR144794	Human	Denmark	Zealand	2011	130	130	1	G	CC130:A10	0	0	1	1	0	0	0	0	0	0	0	Other isolates
	78085	PRJEB2655	SAMEA1463493	ERX120724	ERR144796	Human	Denmark	Zealand	2011	227	130	1	G	CC130:A10	0	0	1	1	0	0	0	0	0	0	0	Other isolates
	78472-A	PRJEB2655	SAMEA1904137	ERX267638	ERR294305	Human	Denmark	Zealand	2011	130	130	1	G	CC130:A10	0	0	1	1	0	0	0	0	0	0	0	Other isolates
	79123	PRJEB2655	SAMEA1929507	ERX359421	ERR387191	Human	Denmark	Zealand	2011	130	130	1	G	CC130:A10	0	0	1	1	0	0	0	0	0	0	0	Other isolates
	78491	PRJEB43456	SAMEA8200472	ERX5201583	ERR5417198	Human	Denmark	Zealand	2011	1562	130	1	G	CC130:A10	0	0	1	1	0	0	0	0	0	0	0	Other isolates
	83327	PRJEB2655	SAMEA1708936	ERX212173	ERR237637	Human	Denmark	Zealand	2012	130	130	1	G	CC130:A10	0	0	1	1	0	0	0	0	0	0	0	Other isolates
	83401	PRJEB2655	SAMEA1708927	ERX212174	ERR237638	Human	Denmark	Zealand	2012	130	130	1	G	CC130:A10	0	0	1	1	0	0	0	0	0	0	0	Other isolates
	81685	PRJEB43456	SAMEA8200476	ERX5201587	ERR5417202	Human	Denmark	Zealand	2012	130	130	1	G	CC130:A10	0	0	1	1	0	0	0	0	0	0	0	Other isolates
	82430	PRJEB43456	SAMEA8200483	ERX5201594	ERR5417209	Human	Denmark	Zealand	2012	130	130	1	G	CC130:A10	0	0	1	1	0	0	0	0	0	0	0	Other isolates
	82693	PRJEB43456	SAMEA8200486	ERX5201597	ERR5417212	Human	Denmark	Zealand	2012	130	130	1	G	CC130:A10	0	0	1	1	0	0	0	0	0	0	0	Other isolates
	82698	PRJEB43456	SAMEA8200487	ERX5201598	ERR5417213	Human	Denmark	Zealand	2012	130	130	1	G	CC130:A10	0	0	1	1	0	0	0	0	0	0	0	Other isolates
	85083	PRJEB2655	SAMEA2298510	ERX455855	ERR490401	Human	Denmark	Zealand	2013	130	130	1	G	CC130:A10	0	0	1	1	0	0	0	0	0	0	0	Other isolates
	85324	PRJEB2655	SAMEA2298512	ERX455857	ERR490403	Human	Denmark	Zealand	2013	130	130	1	G	CC130:A10	0	0	1	1	0	0	0	0	0	0	0	Other isolates
	85526	PRJEB2655	SAMEA2298514	ERX455859	ERR490405	Human	Denmark	Zealand	2013	130	130	1	G	CC130:A10	0	0	1	1	0	0	0	0	0	0	0	Other isolates
	85736	PRJEB2655	SAMEA2298517	ERX460145	ERR494729	Human	Denmark	Zealand	2013	130	130	1	G	CC130:A10	0	0	1	1	0	0	0	0	0	0	0	Other isolates
	88406	PRJEB2655	SAMEA2298531	ERX455874	ERR490420	Human	Denmark	Zealand	2013	130	130	1	G	CC130:A10	0	0	1	1	0	0	0	0	0	0	0	Other isolates
	88447	PRJEB2655	SAMEA2298533	ERX455876	ERR490422	Human	Denmark	Zealand	2013	130	130	1	G	CC130:A10	0	0	1	1	0	0	0	0	0	0	0	Other isolates
	89620	PRJEB2655	SAMEA2536897	ERX556700	ERR599871	Human	Denmark	Zealand	2013	130	130	1	G	CC130:A10	0	0	1	1	0	0	0	0	0	0	0	Other isolates
	90329	PRJEB43456	SAMEA8200496	ERX5201607	ERR5417222	Human	Denmark	Zealand	2013	130	130	1	G	CC130:A10	0	0	1	1	0	0	0	0	0	0	0	Other isolates
	91941	PRJEB43456	SAMEA8200505	ERX5201616	ERR5417231	Human	Denmark	Zealand	2014	130	130	1	G	CC130:A10	0	0	1	1	0	0	0	0	0	0	0	Other isolates
	92987	PRJEB43456	SAMEA8200511	ERX5201622	ERR5417237	Human	Denmark	Zealand	2014	130	130	1	G	CC130:A10	0	0	1	1	0	0	0	0	0	0	0	Other isolates
	93678	PRJEB43456	SAMEA8200515	ERX5201626	ERR5417241	Human	Denmark	Zealand	2014	130	130	1	G	CC130:A10	0	0	1	1	0	0	0	0	0	0	0	Other isolates
	93900	PRJEB43456	SAMEA8200516	ERX5201627	ERR5417242	Human	Denmark	Zealand	2014	130	130	1	G	CC130:A10	0	0	1	1	0	0	0	0	0	0	0	Other isolates
	94233	PRJEB43456	SAMEA8200518	ERX5201629	ERR5417244	Human	Denmark	Zealand	2014	130	130	1	G	CC130:A10	0	0	1	1	0	0	0	0	0	0	0	Other isolates
	94614	PRJEB43456	SAMEA8200519	ERX5201630	ERR5417245	Human	Denmark	Zealand	2014	130	130	1	G	CC130:A10	0	0	1	1	0	0	0	0	0	0	0	Other isolates
	95126	PRJEB43456	SAMEA8200524	ERX5201635	ERR5417250	Human	Denmark	Zealand	2014	130	130	1	G	CC130:A10	0	0	1	1	0	0	0	0	0	0	0	Other isolates
	95624	PRJEB43456	SAMEA8200528	ERX5201639	ERR5417254	Human	Denmark	Zealand	2014	130	130	1	G	CC130:A10	0	0	1	1	0	0	0	0	0	0	0	Other isolates
	95802	PRJEB43456	SAMEA8200531	ERX5201642	ERR5417257	Human	Denmark	Zealand	2014	130	130	1	G	CC130:A10	0	0	1	1	0	0	0	0	0	0	0	Other isolates
	96112	PRJEB43456	SAMEA8200532	ERX5201643	ERR5417258	Human	Denmark	Zealand	2014	130	130	1	G	CC130:A10	0	0	1	1	0	0	0	0	0	0	0	Other isolates
	96428	PRJEB43456	SAMEA8200538	ERX5201649	ERR5417264	Human	Denmark	Zealand	2014	130	130	1	G	CC130:A10	0	0	1	1	0	0	0	0	0	0	0	Other isolates
	97169	PRJEB43456	SAMEA8200546	ERX5201657	ERR5417272	Human	Denmark	Zealand	2014	130	130	1	G	CC130:A10	0	0	1	1	0	0	0	0	0	0	0	Other isolates
	99646	PRJEB43456	SAMEA8200555	ERX5201666	ERR5417281	Human	Denmark	Zealand	2015	130	130	1	G	CC130:A10	0	0	1	1	0	0	0	0	0	0	0	Other isolates
	100267	PRJEB43456	SAMEA8200558	ERX5201669	ERR5417284	Human	Denmark	Zealand	2015	130	130	1	G	CC130:A10	0	0	1	1	0	0	0	0	0	0	0	Other isolates
	100771	PRJEB43456	SAMEA8200561	ERX5201672	ERR5417287	Human	Denmark	Zealand	2015	6480	130	1	G	CC130:A10	0	0	1	1	0	0	0	0	0	0	0	Other isolates
	101399	PRJEB43456	SAMEA8200568	ERX5201679	ERR5417294	Human	Denmark	Zealand	2015	130	130	1	G	CC130:A10	0	0	1	1	0	0	0	0	0	0	0	Other isolates
	101714	PRJEB43456	SAMEA8200571	ERX5201682	ERR5417297	Human	Denmark	Zealand	2015	130	130	1	G	CC130:A10	0	0	1	1	0	0	0	0	0	0	0	Other isolates
	101958	PRJEB43456	SAMEA8200573	ERX5201684	ERR5417299	Human	Denmark	Zealand	2015	130	130	1	G	CC130:A10	0	0	1	1	0	0	0	0	0	0	0	Other isolates
	102382	PRJEB43456	SAMEA8200576	ERX5201687	ERR5417302	Human	Denmark	Zealand	2015	130	130	1	G	CC130:A10	0	0	1	1	0	0	0	0	0	0	0	Other isolates
	102612	PRJEB43456	SAMEA8200579	ERX5201690	ERR5417305	Human	Denmark	Zealand	2015	130	130	1	G	CC130:A10	0	0	1	1	0	0	0	0	0	0	0	Other isolates
	103340	PRJEB43456	SAMEA8200583	ERX5201694	ERR5417309	Human	Denmark	Zealand	2015	130	130	1	G	CC130:A10	0	0	1	1	0	0	0	0	0	0	0	Other isolates
	103369	PRJEB43456	SAMEA8200584	ERX5201695	ERR5417310	Human	Denmark	Zealand	2015	130	130	1	G	CC130:A10	0	0	1	1	0	0	0	0	0	0	0	Other isolates
	103530	PRJEB43456	SAMEA8200585	ERX5201696	ERR5417311	Human	Denmark	Zealand	2015	130	130	1	G	CC130:A10	0	0	1	1	0	0	0	0	0	0	0	Other isolates
	103531	PRJEB43456	SAMEA8200586	ERX5201697	ERR5417312	Human	Denmark	Zealand	2015	130	130	1	G	CC130:A10	0	0	1	1	0	0	0	0	0	0	0	Other isolates
	103586	PRJEB43456	SAMEA8200588	ERX5201699	ERR5417314	Human	Denmark	Zealand	2015	130	130	1	G	CC130:A10	0	0	1	1	0	0	0	0	0	0	0	Other isolates
	105500	PRJEB43456	SAMEA8200606	ERX5201717	ERR5417332	Human	Denmark	Zealand	2015	130	130	1	G	CC130:A10	0	0	1	1	0	0	0	0	0	0	0	Other isolates
	105606	PRJEB43456	SAMEA8200607	ERX5201718	ERR5417333	Human	Denmark	Zealand	2015	130	130	1	G	CC130:A10	0	0	1	1	0	0	0	0	0	0	0	Other isolates
	106416	PRJEB43456	SAMEA8200611	ERX5201722	ERR5417337	Human	Denmark	Zealand	2016	130	130	1	G	CC130:A10	0	0	1	1	0	0	0	0	0	0	0	Other isolates
	106513	PRJEB43456	SAMEA8200612	ERX5201723	ERR5417338	Human	Denmark	Zealand	2016	6482	130	1	G	CC130:A10	0	0	1	1	0	0	0	0	0	0	0	Other isolates
	106530	PRJEB43456	SAMEA8200613	ERX5201724	ERR5417339	Human	Denmark	Zealand	2016	6482	130	1	G	CC130:A10	0	0	1	1	0	0	0	0	0	0	0	Other isolates
	107985	PRJEB43456	SAMEA8200617	ERX5201728	ERR5417343	Human	Denmark	Zealand	2016	6482	130	1	G	CC130:A10	0	0	1	1	0	0	0	0	0	0	0	Other isolates
	108072	PRJEB43456	SAMEA8200618	ERX5201729	ERR5417344	Human	Denmark	Zealand	2016	130	130	1	G	CC130:A10	0	0	1	1	0	0	0	0	0	0	0	Other isolates
	108126	PRJEB43456	SAMEA8200619	ERX5201730	ERR5417345	Human	Denmark	Zealand	2016	130	130	1	G	CC130:A10	0	0	1	1	0	0	0	0	0	0	0	Other isolates
	108309	PRJEB43456	SAMEA8200620	ERX5201731	ERR5417346	Human	Denmark	Zealand	2016	130	130	1	G	CC130:A10	0	0	1	1	0	0	0	0	0	0	0	Other isolates
	108918	PRJEB43456	SAMEA8200623	ERX5201734	ERR5417349	Human	Denmark	Zealand	2016	130	130	1	G	CC130:A10	0	0	1	1	0	0	0	0	0	0	0	Other isolates
	109005	PRJEB43456	SAMEA8200624	ERX5201735	ERR5417350	Human	Denmark	Zealand	2016	130	130	1	G	CC130:A10	0	0	1	1	0	0	0	0	0	0	0	Other isolates
	109192	PRJEB43456	SAMEA8200625	ERX5201736	ERR5417351	Human	Denmark	Zealand	2016	130	130	1	G	CC130:A10	0	0	1	1	0	0	0	0	0	0	0	Other isolates
	110059	PRJEB43456	SAMEA8200630	ERX5201741	ERR5417356	Human	Denmark	Zealand	2016	130	130	1	G	CC130:A10	0	0	1	1	0	0	0	0	0	0	0	Other isolates
	110118	PRJEB43456	SAMEA8200631	ERX5201742	ERR5417357	Human	Denmark	Zealand	2016	130	130	1	G	CC130:A10	0	0	1	1	0	0	0	0	0	0	0	Other isolates
	110177	PRJEB43456	SAMEA8200632	ERX5201743	ERR5417358	Human	Denmark	Zealand	2016	130	130	1	G	CC130:A10	0	0	1	1	0	0	0	0	0	0	0	Other isolates
	110918	PRJEB43456	SAMEA8200639	ERX5201750	ERR5417365	Human	Denmark	Zealand	2016	130	130	1	G	CC130:A10	0	0	1	1	0	0	0	0	0	0	0	Other isolates
	110997	PRJEB43456	SAMEA8200641	ERX5201752	ERR5417367	Human	Denmark	Zealand	2016	130	130	1	G	CC130:A10	0	0	1	1	0	0	0	0	0	0	0	Other isolates
	111206	PRJEB43456	SAMEA8200642	ERX5201753	ERR5417368	Human	Denmark	Zealand	2016	130	130	1	G	CC130:A10	0	0	1	1	0	0	0	0	0	0	0	Other isolates
	112762	PRJEB43456	SAMEA8200648	ERX5201759	ERR5417375	Human	Denmark	Zealand	2016	130	130	1	G	CC130:A10	0	0	1	1	0	0	0	0	0	1	0	Other isolates
	Ko	PRJEB2655	SAMEA1463475	ERX120701	ERR144773	Cattle	Denmark	Zealand	2011	130	130	1	G	CC130:A10	0	0	1	1	0	0	0	0	0	0	0	Other isolates
	F1	PRJEB15105	SAMEA4378128	ERX1647954	ERR1577198	Pig	Denmark	Zealand	2015	130	130	1	G	CC130:A10	0	0	1	1	0	0	0	0	0	0	0	Other isolates
	F2	PRJEB15105	SAMEA4378129	ERX1647955	ERR1577199	Pig	Denmark	Zealand	2015	130	130	1	G	CC130:A10	0	0	1	1	0	0	0	0	0	0	0	Other isolates
	F3	PRJEB15105	SAMEA4378130	ERX1647956	ERR1577200	Pig	Denmark	Zealand	2015	130	130	1	G	CC130:A10	0	0	1	1	0	0	0	0	0	0	0	Other isolates
	F4	PRJEB15105	SAMEA4378131	ERX1647957	ERR1577201	Pig	Denmark	Zealand	2015	130	130	1	G	CC130:A10	0	0	1	1	0	0	0	0	0	0	0	Other isolates
	F5	PRJEB15105	SAMEA4378132	ERX1647958	ERR1577202	Pig	Denmark	Zealand	2015	130	130	1	G	CC130:A10	0	0	1	1	0	0	0	0	0	0	0	Other isolates
	F6	PRJEB15105	SAMEA4378133	ERX1647959	ERR1577203	Pig	Denmark	Zealand	2015	130	130	1	G	CC130:A10	0	0	1	1	0	0	0	0	0	0	0	Other isolates
	F7	PRJEB15105	SAMEA4378134	ERX1647960	ERR1577204	Pig	Denmark	Zealand	2015	130	130	1	G	CC130:A10	0	0	1	1	0	0	0	0	0	0	0	Other isolates
	F8	PRJEB15105	SAMEA4378135	ERX1647961	ERR1577205	Pig	Denmark	Zealand	2015	130	130	1	G	CC130:A10	0	0	1	1	0	0	0	0	0	0	0	Other isolates
	F9	PRJEB15105	SAMEA4378136	ERX1647962	ERR1577206	Pig	Denmark	Zealand	2015	130	130	1	G	CC130:A10	0	0	1	1	0	0	0	0	0	0	0	Other isolates
	W1	PRJEB15105	SAMEA4378121	ERX1647947	ERR1577191	Pig	Denmark	Zealand	2015	130	130	1	G	CC130:A10	0	0	1	1	0	0	0	0	0	0	0	Other isolates
	W2	PRJEB15105	SAMEA4378122	ERX1647948	ERR1577192	Pig	Denmark	Zealand	2015	130	130	1	G	CC130:A10	0	0	1	1	0	0	0	0	0	0	0	Other isolates
	W3	PRJEB15105	SAMEA4378123	ERX1647949	ERR1577193	Pig	Denmark	Zealand	2015	130	130	1	G	CC130:A10	0	0	1	1	0	0	0	0	0	0	0	Other isolates
	W4	PRJEB15105	SAMEA4378124	ERX1647950	ERR1577194	Pig	Denmark	Zealand	2015	130	130	1	G	CC130:A10	0	0	1	1	0	0	0	0	0	0	0	Other isolates
	W5	PRJEB15105	SAMEA4378125	ERX1647951	ERR1577195	Pig	Denmark	Zealand	2015	130	130	1	G	CC130:A10	0	0	1	1	0	0	0	0	0	0	0	Other isolates
	W6	PRJEB15105	SAMEA4378126	ERX1647952	ERR1577196	Pig	Denmark	Zealand	2015	130	130	1	G	CC130:A10	0	0	1	1	0	0	0	0	0	0	0	Other isolates
	W7	PRJEB15105	SAMEA4378127	ERX1647953	ERR1577197	Pig	Denmark	Zealand	2015	130	130	1	G	CC130:A10	0	0	1	1	0	0	0	0	0	0	0	Other isolates
	Faar-2	PRJEB2655	SAMEA1463410	ERX120699	ERR144771	Sheep	Denmark	Zealand	2011	130	130	1	G	CC130:A10	0	0	1	1	0	0	0	0	0	0	0	Other isolates
	Faar-7	PRJEB2655	SAMEA1463479	ERX120677	ERR144749	Sheep	Denmark	Zealand	2011	130	130	1	G	CC130:A10	0	0	1	1	0	1	0	0	0	1	0	Other isolates
	Faar-9	PRJEB2655	SAMEA1463480	ERX120700	ERR144772	Sheep	Denmark	Zealand	2011	130	130	1	G	CC130:A10	0	0	1	1	0	0	0	0	0	0	0	Other isolates
	55-55-29	PRJEB2655	SAMEA2053548	ERX284189	ERR310908	Sheep	Denmark	Zealand	2011	130	130	1	G	CC130:A10	0	0	1	1	0	0	0	0	0	0	0	Other isolates
	55-55-41	PRJEB2655	SAMEA2054412	ERX284190	ERR310909	Sheep	Denmark	Zealand	2011	130	130	1	G	CC130:A10	0	0	1	1	0	0	0	0	0	0	0	Other isolates
	SA258	PRJEB2655	SAMEA1033377	ERX062388	ERR084622	Human	England	Cambridgeshire	2010	130	130	1	G	CC130:A10	0	0	1	1	0	0	0	0	0	0	0	Other isolates
	CBLA5	PRJEB3174	SAMEA2664175	ERX680923	ERR737232	Human	England	Cambridgeshire	2013	130	130	1	G	CC130:A10	0	0	1	1	0	0	0	0	0	0	0	Other isolates
	CBLA7	PRJEB3174	SAMEA2664377	ERX681246	ERR737555	Human	England	Cambridgeshire	2013	130	130	1	G	CC130:A10	0	0	1	1	0	0	0	0	0	0	0	Other isolates
	H103360314	PRJEB2655	SAMEA1033251	ERX062516	ERR084750	Human	England	Cheshire	2010	130	130	1	G	CC130:A10	0	0	1	1	0	0	0	0	0	0	0	Other isolates
	H101740629	PRJEB2655	SAMEA1033444	ERX062514	ERR084748	Human	England	Greater Manchester	2010	130	130	1	G	CC130:A10	0	0	1	1	0	0	0	0	0	0	0	Other isolates
	H112520221	PRJEB2655	SAMEA1484795	ERX139239	ERR163362	Human	England	Greater Manchester	2011	130	130	1	G	CC130:A10	0	0	1	1	0	0	0	0	0	0	0	Other isolates
	ASASM290	PRJEB2755	SAMEA1464081	ERX092331	ERR114896	Human	England	Norfolk	2009	130	130	1	G	CC130:A10	0	0	1	1	0	0	0	0	0	0	0	Other isolates
	H052960441	PRJEB2655	SAMEA1033364	ERX062508	ERR084742	Human	England	Nottinghamshire	2005	130	130	1	G	CC130:A10	0	0	1	1	0	0	0	0	0	0	0	Other isolates
	HPS-N147-A	PRJEB2655	SAMEA1904128	ERX267632	ERR294299	Human	England	Nottinghamshire	2012	130	130	1	G	CC130:A10	0	0	1	1	0	0	0	0	0	0	0	Other isolates
	HPS-N35	PRJEB2655	SAMEA1929505	ERX359419	ERR387189	Human	England	Nottinghamshire	2012	130	130	1	G	CC130:A10	0	0	1	1	0	0	0	0	0	0	0	Other isolates
	m-45-113	PRJEB2655	SAMEA1904147	ERX267649	ERR294316	Cattle	England	Nottinghamshire	2012	130	130	1	G	CC130:A10	0	0	1	1	0	0	0	0	0	0	0	Other isolates
	1-54	PRJNA596428	SAMN13623615	SRX7404477	SRR10728357	Human	England	Unknown	2015	130	130	1	G	CC130:A10	0	0	1	0	0	0	0	0	0	0	0	Other isolates
	48-248	PRJEB2655	SAMEA2298624	ERX470620	ERR505263	Cattle	England	Worcestershire	2013	130	130	1	G	CC130:A10	0	0	1	1	0	0	0	0	0	0	0	Other isolates
	ST20120086	PRJEB2655	SAMEA1929470	ERX359307	ERR387077	Cattle	France	Occitanie	2012	130	130	1	G	CC130:A10	0	0	1	1	0	0	0	0	0	0	0	Other isolates
	12-03635	PRJEB2655	SAMEA2053547	ERX284186	ERR310905	Human	Germany	Baden-Württemberg	2012	130	130	1	G	CC130:A10	0	0	1	1	0	0	0	0	0	0	0	Other isolates
	11-01497	PRJEB2655	SAMEA1484799	ERX139264	ERR163387	Human	Germany	Bavaria	2011	130	130	1	G	CC130:A10	0	0	1	1	0	0	0	0	0	0	0	Other isolates
	08-02742	PRJEB2655	SAMEA1484824	ERX139252	ERR163375	Human	Germany	Berlin	2010	130	130	1	G	CC130:A10	0	0	1	1	0	0	0	0	0	0	0	Other isolates
	IMT28429	PRJEB2655	SAMEA1463320	ERX132370	ERR156422	Cat	Germany	Berlin	2011	130	130	1	G	CC130:A10	0	0	1	1	0	0	0	0	0	0	0	Other isolates
	11-02920	PRJEB2655	SAMEA1484733	ERX139266	ERR163389	Human	Germany	Brandenburg	2011	130	130	1	G	CC130:A10	0	0	1	1	0	0	0	0	0	0	0	Other isolates
	VB971931	PRJEB2655	SAMEA1463385	ERX132362	ERR156414	Cat	Germany	Hesse	2010	130	130	1	G	CC130:A10	0	0	1	1	0	0	0	0	0	0	0	Other isolates
	VB971945	PRJEB2655	SAMEA1904174	ERX267678	ERR294345	Cat	Germany	Hesse	2012	130	130	1	G	CC130:A10	0	0	1	1	0	0	0	0	0	0	0	Other isolates
	12-00584	PRJEB2655	SAMEA1972448	ERX284166	ERR310885	Human	Germany	Mecklenburg-Vorpommern	2012	130	130	1	G	CC130:A10	0	0	1	1	0	0	0	0	0	0	0	Other isolates
	12-00585	PRJEB2655	SAMEA1970357	ERX284167	ERR310886	Human	Germany	Mecklenburg-Vorpommern	2012	130	130	1	G	CC130:A10	0	0	1	1	0	0	0	0	0	0	0	Other isolates
	11-02572	PRJEB2655	SAMEA1484766	ERX139260	ERR163383	Human	Germany	North Rhine-Westphalia	2011	3107	130	1	G	CC130:A10	0	0	1	1	0	0	0	0	0	0	0	Other isolates
	12-01772	PRJEB2655	SAMEA2053542	ERX284171	ERR310890	Human	Germany	Rhineland-Palatinate	2012	130	130	1	G	CC130:A10	0	0	1	1	0	0	0	0	0	0	0	Other isolates
	10-00768	PRJEB2655	SAMEA2054347	ERX284160	ERR310879	Human	Germany	Rhineland-Palatinate	Unknown	130	130	1	G	CC130:A10	0	0	1	1	0	0	0	0	0	0	0	Other isolates
	10-01051	PRJEB2655	SAMEA1484802	ERX139263	ERR163386	Human	Germany	Saxony	2010	130	130	1	G	CC130:A10	0	0	1	1	0	0	0	0	0	0	0	Other isolates
	11-02965	PRJEB2655	SAMEA1484737	ERX139267	ERR163390	Human	Germany	Saxony	2011	130	130	1	G	CC130:A10	0	0	1	1	0	0	0	0	0	0	0	Other isolates
	11-02739	PRJEB2655	SAMEA2054348	ERX284163	ERR310882	Human	Germany	Saxony	2011	130	130	1	G	CC130:A10	0	0	1	1	0	0	0	0	0	0	0	Other isolates
	12-00963	PRJEB2655	SAMEA2053541	ERX284168	ERR310887	Human	Germany	Saxony	2012	130	130	1	G	CC130:A10	0	0	1	1	0	0	0	0	0	0	0	Other isolates
	12-01814	PRJEB2655	SAMEA2054350	ERX284172	ERR310891	Human	Germany	Saxony	2012	130	130	1	G	CC130:A10	0	0	1	1	0	0	0	0	0	0	0	Other isolates
	12-02797	PRJEB2655	SAMEA2053544	ERX284177	ERR310896	Human	Germany	Saxony	2012	130	130	1	G	CC130:A10	0	0	1	1	0	0	0	0	0	0	0	Other isolates
	06-01833	PRJEB2655	SAMEA1484762	ERX139262	ERR163385	Human	Germany	Saxony-Anhalt	2006	130	130	1	G	CC130:A10	0	0	1	1	0	0	0	0	0	0	0	Other isolates
	10-02462	PRJEB2655	SAMEA1484756	ERX139265	ERR163388	Human	Germany	Saxony-Anhalt	2010	130	130	1	G	CC130:A10	0	0	1	1	0	0	0	0	0	0	0	Other isolates
	12-02736	PRJEB2655	SAMEA2053352	ERX284173	ERR310892	Human	Germany	Saxony-Anhalt	2012	130	130	1	G	CC130:A10	0	0	1	1	0	0	0	0	0	0	0	Other isolates
	12-02737	PRJEB2655	SAMEA2053543	ERX284174	ERR310893	Human	Germany	Saxony-Anhalt	2012	130	130	1	G	CC130:A10	0	0	1	1	0	0	0	0	0	0	0	Other isolates
	12-03630	PRJEB2655	SAMEA2053356	ERX284185	ERR310904	Human	Germany	Saxony-Anhalt	2012	130	130	1	G	CC130:A10	0	0	1	1	0	0	0	0	0	0	0	Other isolates
	08-02004	PRJEB2655	SAMEA1484820	ERX139251	ERR163374	Roe deer	Germany	Saxony-Anhalt	2008	130	130	1	G	CC130:A10	0	0	1	1	0	0	0	0	0	0	0	Other isolates
	10-01981	PRJEB2655	SAMEA1484764	ERX139259	ERR163382	Human	Germany	Thuringia	2010	3131	130	1	G	CC130:A10	0	0	1	1	0	0	0	0	0	0	0	Other isolates
	09-01300	PRJEB2655	SAMEA1484827	ERX139253	ERR163376	Human	Germany	Thuringia	2011	130	130	1	G	CC130:A10	0	0	1	1	0	0	0	0	0	0	0	Other isolates
	Sa07275	PRJEB2655	SAMEA1929511	ERX359423	ERR387193	Human	Sweden	Unknown	2007	130	130	1	G	CC130:A10	0	0	1	1	0	0	1	0	0	0	0	Other isolates
	Sa12786	PRJEB2655	SAMEA1564990	ERX186314	ERR211649	Human	Sweden	Unknown	2011	130	130	1	G	CC130:A10	0	0	1	1	0	0	0	0	0	0	0	Other isolates
	Sa14175	PRJEB2655	SAMEA1564845	ERX186328	ERR211663	Human	Sweden	Unknown	2012	130	130	1	G	CC130:A10	0	0	1	1	0	0	0	0	0	0	0	Other isolates
	Typ-59	PRJEB2655	SAMEA1565080	ERX186340	ERR211675	Human	Switzerland	Basel-Landschaft	2011	3108	130	1	G	CC130:A10	0	0	1	1	0	0	0	0	0	0	0	Other isolates
	m-38-12	PRJEB2655	SAMEA1708951	ERX221119	ERR246585	Cattle	Wales	Gwynedd	2012	130	130	1	G	CC130:A10	0	0	1	1	0	0	0	0	0	0	0	Other isolates
	GKP136-12	PRJEB2655	SAMEA1708720	ERX221130	ERR246596	Cattle	Wales	Gwynedd	2012	130	130	1	G	CC130:A10	0	0	1	1	0	0	0	0	0	0	0	Other isolates
	34-178-A	PRJEB2655	SAMEA1904133	ERX267636	ERR294303	Cattle	Wales	Gwynedd	2012	130	130	1	G	CC130:A10	0	0	1	1	0	0	0	0	0	0	0	Other isolates
	55-118-145	PRJEB43456	SAMEA8200751	ERX5201862	ERR5417111	Hedgehog	Denmark	Bornholm	2016	3139	130	1	G	CC130:A10.1	0	0	1	1	0	0	0	0	0	0	0	Other isolates
	55-118-146	PRJEB43456	SAMEA8200752	ERX5201863	ERR5417112	Hedgehog	Denmark	Bornholm	2016	130	130	1	G	CC130:A10.1	0	0	1	1	0	0	0	0	0	0	0	Other isolates
	88049	PRJEB43456	SAMEA8200495	ERX5201606	ERR5417221	Human	Denmark	Funen	2013	130	130	1	G	CC130:A10.1	0	0	1	1	0	0	0	0	0	0	0	Other isolates
	55-118-009	PRJEB43456	SAMEA8200654	ERX5201765	ERR5417014	Hedgehog	Denmark	Jutland	2016	130	130	1	G	CC130:A10.1	0	0	1	1	0	0	0	0	0	0	0	Other isolates
	55-118-010	PRJEB43456	SAMEA8200655	ERX5201766	ERR5417015	Hedgehog	Denmark	Jutland	2016	6435	130	1	G	CC130:A10.1	0	0	1	1	0	0	0	0	0	0	0	Other isolates
	55-118-011	PRJEB43456	SAMEA8200656	ERX5201767	ERR5417016	Hedgehog	Denmark	Jutland	2016	130	130	1	G	CC130:A10.1	0	0	1	1	0	0	0	0	0	0	0	Other isolates
	55-118-040	PRJEB43456	SAMEA8200680	ERX5201791	ERR5417040	Hedgehog	Denmark	Jutland	2016	130	130	1	G	CC130:A10.1	0	0	1	1	0	0	0	0	0	0	0	Other isolates
	55-118-045	PRJEB43456	SAMEA8200683	ERX5201794	ERR5417043	Hedgehog	Denmark	Jutland	2016	130	130	1	G	CC130:A10.1	0	0	1	1	0	0	0	0	0	0	0	Other isolates
	55-118-052	PRJEB43456	SAMEA8200689	ERX5201800	ERR5417049	Hedgehog	Denmark	Jutland	2016	130	130	1	G	CC130:A10.1	0	0	1	1	0	0	0	0	0	0	0	Other isolates
	55-118-053	PRJEB43456	SAMEA8200690	ERX5201801	ERR5417050	Hedgehog	Denmark	Jutland	2016	130	130	1	G	CC130:A10.1	0	0	1	1	0	0	0	0	0	0	0	Other isolates
	55-118-054	PRJEB43456	SAMEA8200691	ERX5201802	ERR5417051	Hedgehog	Denmark	Jutland	2016	130	130	1	G	CC130:A10.1	0	0	1	1	0	0	0	0	0	0	0	Other isolates
	55-118-074	PRJEB43456	SAMEA8200700	ERX5201811	ERR5417060	Hedgehog	Denmark	Jutland	2016	130	130	1	G	CC130:A10.1	0	0	1	1	0	0	0	0	0	0	0	Other isolates
	55-118-075	PRJEB43456	SAMEA8200701	ERX5201812	ERR5417061	Hedgehog	Denmark	Jutland	2016	130	130	1	G	CC130:A10.1	0	0	1	1	0	0	0	0	0	0	0	Other isolates
	55-118-076	PRJEB43456	SAMEA8200702	ERX5201813	ERR5417062	Hedgehog	Denmark	Jutland	2016	6436	130	1	G	CC130:A10.1	0	0	1	1	0	0	0	0	0	0	0	Other isolates
	55-118-077	PRJEB43456	SAMEA8200703	ERX5201814	ERR5417063	Hedgehog	Denmark	Jutland	2016	130	130	1	G	CC130:A10.1	0	0	1	1	0	0	0	0	0	0	0	Other isolates
	55-118-119	PRJEB43456	SAMEA8200736	ERX5201847	ERR5417096	Hedgehog	Denmark	Jutland	2016	130	130	1	G	CC130:A10.1	0	0	1	1	0	0	0	0	0	0	0	Other isolates
	55-118-128	PRJEB43456	SAMEA8200741	ERX5201852	ERR5417101	Hedgehog	Denmark	Jutland	2016	130	130	1	G	CC130:A10.1	0	0	1	1	0	0	0	0	0	0	0	Other isolates
	55-118-129	PRJEB43456	SAMEA8200742	ERX5201853	ERR5417102	Hedgehog	Denmark	Jutland	2016	130	130	1	G	CC130:A10.1	0	0	1	1	0	0	0	0	0	0	0	Other isolates
	55-118-130	PRJEB43456	SAMEA8200743	ERX5201854	ERR5417103	Hedgehog	Denmark	Jutland	2016	130	130	1	G	CC130:A10.1	0	0	1	1	0	0	0	0	0	0	0	Other isolates
	55-118-153	PRJEB43456	SAMEA8200754	ERX5201865	ERR5417114	Hedgehog	Denmark	Jutland	2016	130	130	1	G	CC130:A10.1	0	0	1	1	0	0	0	0	0	0	0	Other isolates
	55-118-163	PRJEB43456	SAMEA8200758	ERX5201869	ERR5417118	Hedgehog	Denmark	Jutland	2016	130	130	1	G	CC130:A10.1	0	0	1	1	0	0	0	0	0	0	0	Other isolates
	55-118-170	PRJEB43456	SAMEA8200759	ERX5201870	ERR5417119	Hedgehog	Denmark	Jutland	2016	130	130	1	G	CC130:A10.1	0	0	1	1	0	0	0	0	0	0	0	Other isolates
	55-118-173	PRJEB43456	SAMEA8200761	ERX5201872	ERR5417121	Hedgehog	Denmark	Jutland	2016	130	130	1	G	CC130:A10.1	0	0	1	1	0	0	0	0	0	0	0	Other isolates
	55-118-182	PRJEB43456	SAMEA8200767	ERX5201878	ERR5417127	Hedgehog	Denmark	Jutland	2016	130	130	1	G	CC130:A10.1	0	0	1	1	0	0	0	0	0	0	0	Other isolates
	55-118-185	PRJEB43456	SAMEA8200770	ERX5201881	ERR5417130	Hedgehog	Denmark	Jutland	2016	130	130	1	G	CC130:A10.1	0	0	1	1	0	0	0	0	0	0	0	Other isolates
	55-118-191	PRJEB43456	SAMEA8200773	ERX5201884	ERR5417133	Hedgehog	Denmark	Jutland	2016	130	130	1	G	CC130:A10.1	0	0	1	1	0	0	0	0	0	0	0	Other isolates
	55-118-194	PRJEB43456	SAMEA8200774	ERX5201885	ERR5417134	Hedgehog	Denmark	Jutland	2016	130	130	1	G	CC130:A10.1	0	0	1	1	0	0	0	0	0	0	0	Other isolates
	43066	PRJEB2655	SAMEA1033281	ERX062523	ERR084757	Human	Denmark	Jutland	2004	130	130	1	G	CC130:A10.1	0	0	1	1	0	0	0	0	0	0	0	Other isolates
	44699	PRJEB2655	SAMEA1463325	ERX132304	ERR156356	Human	Denmark	Jutland	2005	130	130	1	G	CC130:A10.1	0	0	1	1	0	0	0	0	0	0	0	Other isolates
	46771	PRJEB2655	SAMEA1463314	ERX132306	ERR156358	Human	Denmark	Jutland	2005	130	130	1	G	CC130:A10.1	0	0	1	1	0	0	0	0	0	0	0	Other isolates
	47860	PRJEB2655	SAMEA1463384	ERX132311	ERR156363	Human	Denmark	Jutland	2005	130	130	1	G	CC130:A10.1	0	0	1	1	0	0	0	0	0	0	0	Other isolates
	50963	PRJEB2655	SAMEA1463350	ERX132313	ERR156365	Human	Denmark	Jutland	2006	130	130	1	G	CC130:A10.1	0	0	1	1	0	0	0	0	0	0	0	Other isolates
	51226	PRJEB2655	SAMEA1463347	ERX132315	ERR156367	Human	Denmark	Jutland	2006	130	130	1	G	CC130:A10.1	0	0	1	1	0	0	0	0	0	0	0	Other isolates
	52154	PRJEB2655	SAMEA1463436	ERX132319	ERR156371	Human	Denmark	Jutland	2006	130	130	1	G	CC130:A10.1	0	0	1	1	0	0	0	0	0	0	0	Other isolates
	53202	PRJEB2655	SAMEA1929468	ERX359399	ERR387169	Human	Denmark	Jutland	2006	130	130	1	G	CC130:A10.1	0	0	1	1	0	0	0	0	0	0	0	Other isolates
	50327	PRJEB2655	SAMEA1929508	ERX359422	ERR387192	Human	Denmark	Jutland	2006	130	130	1	G	CC130:A10.1	0	0	1	1	0	0	0	0	0	0	0	Other isolates
	55525	PRJEB2655	SAMEA1463363	ERX132326	ERR156378	Human	Denmark	Jutland	2007	130	130	1	G	CC130:A10.1	0	0	1	1	0	0	0	0	0	0	0	Other isolates
	57645	PRJEB2655	SAMEA1463441	ERX132329	ERR156381	Human	Denmark	Jutland	2007	130	130	1	G	CC130:A10.1	0	0	1	1	0	0	0	0	0	0	0	Other isolates
	58417	PRJEB2655	SAMEA1463429	ERX132330	ERR156382	Human	Denmark	Jutland	2007	130	130	1	G	CC130:A10.1	0	0	1	1	0	0	0	0	0	0	0	Other isolates
	61425	PRJEB2655	SAMEA1033346	ERX062527	ERR084761	Human	Denmark	Jutland	2008	130	130	1	G	CC130:A10.1	0	0	1	1	0	0	0	0	0	0	0	Other isolates
	65727	PRJEB2655	SAMEA1033220	ERX062528	ERR084762	Human	Denmark	Jutland	2009	130	130	1	G	CC130:A10.1	0	0	1	1	0	0	0	0	0	0	0	Other isolates
	66712	PRJEB2655	SAMEA1033258	ERX062530	ERR084764	Human	Denmark	Jutland	2009	130	130	1	G	CC130:A10.1	0	0	1	1	0	0	0	0	0	0	0	Other isolates
	66903	PRJEB2655	SAMEA1463401	ERX132337	ERR156389	Human	Denmark	Jutland	2009	130	130	1	G	CC130:A10.1	0	0	1	1	0	0	0	0	0	0	0	Other isolates
	71950	PRJEB2655	SAMEA1033333	ERX062540	ERR084774	Human	Denmark	Jutland	2010	130	130	1	G	CC130:A10.1	0	0	1	1	0	0	0	0	0	0	0	Other isolates
	72890	PRJEB2655	SAMEA1033297	ERX062355	ERR084589	Human	Denmark	Jutland	2010	130	130	1	G	CC130:A10.1	0	0	1	1	0	0	0	0	0	0	0	Other isolates
	73532	PRJEB2655	SAMEA1033253	ERX062357	ERR084591	Human	Denmark	Jutland	2010	130	130	1	G	CC130:A10.1	0	0	1	1	0	0	0	0	0	0	0	Other isolates
	73617	PRJEB2655	SAMEA1463457	ERX132345	ERR156397	Human	Denmark	Jutland	2010	130	130	1	G	CC130:A10.1	0	0	1	1	0	0	0	0	0	0	0	Other isolates
	73533	PRJEB2655	SAMEA1929506	ERX359420	ERR387190	Human	Denmark	Jutland	2010	130	130	1	G	CC130:A10.1	0	0	1	1	0	0	0	0	0	0	0	Other isolates
	75496	PRJEB2655	SAMEA1463323	ERX120710	ERR144782	Human	Denmark	Jutland	2011	130	130	1	G	CC130:A10.1	0	0	1	1	0	0	0	0	0	0	0	Other isolates
	76157	PRJEB2655	SAMEA1463315	ERX120680	ERR144752	Human	Denmark	Jutland	2011	130	130	1	G	CC130:A10.1	0	0	1	1	0	0	0	0	0	0	0	Other isolates
	77575	PRJEB2655	SAMEA1463313	ERX120717	ERR144789	Human	Denmark	Jutland	2011	130	130	1	G	CC130:A10.1	0	0	1	1	0	0	0	0	0	0	0	Other isolates
	77601	PRJEB2655	SAMEA1463469	ERX120685	ERR144757	Human	Denmark	Jutland	2011	130	130	1	G	CC130:A10.1	0	0	1	1	0	0	0	0	0	0	0	Other isolates
	77989	PRJEB2655	SAMEA1463450	ERX120723	ERR144795	Human	Denmark	Jutland	2011	130	130	1	G	CC130:A10.1	0	0	1	1	0	0	0	0	0	0	0	Other isolates
	78163	PRJEB2655	SAMEA1463476	ERX120726	ERR144798	Human	Denmark	Jutland	2011	130	130	1	G	CC130:A10.1	0	0	1	1	0	0	0	0	0	0	0	Other isolates
	78191	PRJEB2655	SAMEA1463470	ERX120727	ERR144799	Human	Denmark	Jutland	2011	130	130	1	G	CC130:A10.1	0	0	1	1	0	0	0	0	0	0	0	Other isolates
	78568	PRJEB2655	SAMEA1463373	ERX120729	ERR144801	Human	Denmark	Jutland	2011	130	130	1	G	CC130:A10.1	0	0	1	1	0	0	0	0	0	0	0	Other isolates
	78651	PRJEB2655	SAMEA1463359	ERX120690	ERR144762	Human	Denmark	Jutland	2011	130	130	1	G	CC130:A10.1	0	0	1	1	0	0	0	0	0	0	0	Other isolates
	78734	PRJEB2655	SAMEA1463486	ERX132356	ERR156408	Human	Denmark	Jutland	2011	130	130	1	G	CC130:A10.1	0	0	1	1	0	0	0	0	0	0	0	Other isolates
	78935	PRJEB2655	SAMEA1463355	ERX132358	ERR156410	Human	Denmark	Jutland	2011	130	130	1	G	CC130:A10.1	0	0	1	1	0	0	0	0	0	0	0	Other isolates
	80012	PRJEB43456	SAMEA8200473	ERX5201584	ERR5417199	Human	Denmark	Jutland	2012	130	130	1	G	CC130:A10.1	0	0	1	1	0	0	0	0	0	0	0	Other isolates
	82598	PRJEB43456	SAMEA8200485	ERX5201596	ERR5417211	Human	Denmark	Jutland	2012	130	130	1	G	CC130:A10.1	0	0	1	1	0	0	0	0	0	0	0	Other isolates
	83415	PRJEB43456	SAMEA8200490	ERX5201601	ERR5417216	Human	Denmark	Jutland	2012	130	130	1	G	CC130:A10.1	0	0	1	1	0	0	0	0	0	0	0	Other isolates
	83533	PRJEB43456	SAMEA8200492	ERX5201603	ERR5417218	Human	Denmark	Jutland	2012	130	130	1	G	CC130:A10.1	0	0	1	1	0	0	0	0	0	0	0	Other isolates
	83539	PRJEB43456	SAMEA8200493	ERX5201604	ERR5417219	Human	Denmark	Jutland	2012	130	130	1	G	CC130:A10.1	0	0	1	1	0	0	0	0	0	0	0	Other isolates
	83951	PRJEB43456	SAMEA8200494	ERX5201605	ERR5417220	Human	Denmark	Jutland	2012	130	130	1	G	CC130:A10.1	0	0	1	1	0	0	0	0	0	0	0	Other isolates
	85717	PRJEB2655	SAMEA2298516	ERX455861	ERR490407	Human	Denmark	Jutland	2013	130	130	1	G	CC130:A10.1	0	0	1	1	0	0	0	0	0	0	0	Other isolates
	87162	PRJEB2655	SAMEA2298520	ERX455863	ERR490409	Human	Denmark	Jutland	2013	130	130	1	G	CC130:A10.1	0	0	1	1	0	0	0	0	0	0	0	Other isolates
	88258	PRJEB2655	SAMEA2298530	ERX455873	ERR490419	Human	Denmark	Jutland	2013	130	130	1	G	CC130:A10.1	0	0	1	1	0	0	0	0	0	0	0	Other isolates
	88535	PRJEB2655	SAMEA2298535	ERX455878	ERR490424	Human	Denmark	Jutland	2013	130	130	1	G	CC130:A10.1	0	0	1	1	0	0	0	0	0	0	0	Other isolates
	88542	PRJEB2655	SAMEA2298536	ERX455879	ERR490425	Human	Denmark	Jutland	2013	130	130	1	G	CC130:A10.1	0	0	1	1	0	0	0	0	0	0	0	Other isolates
	88743	PRJEB2655	SAMEA2298537	ERX455880	ERR490426	Human	Denmark	Jutland	2013	130	130	1	G	CC130:A10.1	0	0	1	1	0	0	0	0	0	0	0	Other isolates
	88744	PRJEB2655	SAMEA2298538	ERX455881	ERR490427	Human	Denmark	Jutland	2013	130	130	1	G	CC130:A10.1	0	0	1	1	0	0	0	0	0	0	0	Other isolates
	89234	PRJEB2655	SAMEA2298541	ERX455884	ERR490430	Human	Denmark	Jutland	2013	130	130	1	G	CC130:A10.1	0	0	1	1	0	0	0	0	0	0	0	Other isolates
	89681	PRJEB2655	SAMEA2536898	ERX556701	ERR599872	Human	Denmark	Jutland	2013	130	130	1	G	CC130:A10.1	0	0	1	1	0	0	0	0	0	0	0	Other isolates
	90000	PRJEB2655	SAMEA2536900	ERX556703	ERR599874	Human	Denmark	Jutland	2013	130	130	1	G	CC130:A10.1	0	0	1	1	0	0	0	0	0	0	0	Other isolates
	91049	PRJEB43456	SAMEA8200497	ERX5201608	ERR5417223	Human	Denmark	Jutland	2014	130	130	1	G	CC130:A10.1	0	0	1	1	0	0	0	0	0	0	0	Other isolates
	91300	PRJEB43456	SAMEA8200500	ERX5201611	ERR5417226	Human	Denmark	Jutland	2014	130	130	1	G	CC130:A10.1	0	0	1	1	0	0	0	0	0	0	0	Other isolates
	91548	PRJEB43456	SAMEA8200501	ERX5201612	ERR5417227	Human	Denmark	Jutland	2014	130	130	1	G	CC130:A10.1	0	0	1	1	0	0	0	0	0	0	0	Other isolates
	91591	PRJEB43456	SAMEA8200503	ERX5201614	ERR5417229	Human	Denmark	Jutland	2014	130	130	1	G	CC130:A10.1	0	0	1	1	0	0	0	0	0	0	0	Other isolates
	92320	PRJEB43456	SAMEA8200507	ERX5201618	ERR5417233	Human	Denmark	Jutland	2014	130	130	1	G	CC130:A10.1	0	0	1	1	0	0	0	0	0	0	0	Other isolates
	93143	PRJEB43456	SAMEA8200512	ERX5201623	ERR5417238	Human	Denmark	Jutland	2014	130	130	1	G	CC130:A10.1	0	0	1	1	0	0	0	0	0	0	0	Other isolates
	94934	PRJEB43456	SAMEA8200522	ERX5201633	ERR5417248	Human	Denmark	Jutland	2014	130	130	1	G	CC130:A10.1	0	0	1	1	0	0	0	0	0	0	0	Other isolates
	95069	PRJEB43456	SAMEA8200523	ERX5201634	ERR5417249	Human	Denmark	Jutland	2014	130	130	1	G	CC130:A10.1	0	0	1	1	0	0	0	0	0	0	0	Other isolates
	95623	PRJEB43456	SAMEA8200527	ERX5201638	ERR5417253	Human	Denmark	Jutland	2014	130	130	1	G	CC130:A10.1	0	0	1	1	0	0	0	0	0	0	0	Other isolates
	95798	PRJEB43456	SAMEA8200530	ERX5201641	ERR5417256	Human	Denmark	Jutland	2014	130	130	1	G	CC130:A10.1	0	0	1	1	0	0	0	0	0	0	0	Other isolates
	96208	PRJEB43456	SAMEA8200534	ERX5201645	ERR5417260	Human	Denmark	Jutland	2014	130	130	1	G	CC130:A10.1	0	0	1	1	0	0	0	0	0	0	0	Other isolates
	96209	PRJEB43456	SAMEA8200535	ERX5201646	ERR5417261	Human	Denmark	Jutland	2014	130	130	1	G	CC130:A10.1	0	0	1	1	0	0	0	0	0	0	0	Other isolates
	96211	PRJEB43456	SAMEA8200536	ERX5201647	ERR5417262	Human	Denmark	Jutland	2014	130	130	1	G	CC130:A10.1	0	0	1	1	0	0	0	0	0	0	0	Other isolates
	96925	PRJEB43456	SAMEA8200541	ERX5201652	ERR5417267	Human	Denmark	Jutland	2014	130	130	1	G	CC130:A10.1	0	0	1	1	0	0	0	0	0	0	0	Other isolates
	99214	PRJEB43456	SAMEA8200549	ERX5201660	ERR5417275	Human	Denmark	Jutland	2015	130	130	1	G	CC130:A10.1	0	0	1	1	0	0	0	0	0	0	0	Other isolates
	99225	PRJEB43456	SAMEA8200551	ERX5201662	ERR5417277	Human	Denmark	Jutland	2015	130	130	1	G	CC130:A10.1	0	0	1	1	0	0	0	0	0	0	0	Other isolates
	99666	PRJEB43456	SAMEA8200556	ERX5201667	ERR5417282	Human	Denmark	Jutland	2015	130	130	1	G	CC130:A10.1	0	0	1	1	0	0	0	0	0	0	0	Other isolates
	100737	PRJEB43456	SAMEA8200560	ERX5201671	ERR5417286	Human	Denmark	Jutland	2015	130	130	1	G	CC130:A10.1	0	0	1	1	0	0	0	0	0	0	0	Other isolates
	100858	PRJEB43456	SAMEA8200562	ERX5201673	ERR5417288	Human	Denmark	Jutland	2015	130	130	1	G	CC130:A10.1	0	0	1	1	0	0	0	0	0	0	0	Other isolates
	101215	PRJEB43456	SAMEA8200566	ERX5201677	ERR5417292	Human	Denmark	Jutland	2015	130	130	1	G	CC130:A10.1	0	0	1	1	0	0	0	0	0	0	0	Other isolates
	101874	PRJEB43456	SAMEA8200572	ERX5201683	ERR5417298	Human	Denmark	Jutland	2015	130	130	1	G	CC130:A10.1	0	0	1	1	0	0	0	0	0	0	0	Other isolates
	102186	PRJEB43456	SAMEA8200575	ERX5201686	ERR5417301	Human	Denmark	Jutland	2015	130	130	1	G	CC130:A10.1	0	0	1	1	0	0	0	0	0	0	0	Other isolates
	102418	PRJEB43456	SAMEA8200577	ERX5201688	ERR5417303	Human	Denmark	Jutland	2015	130	130	1	G	CC130:A10.1	0	0	1	1	0	0	0	0	0	0	0	Other isolates
	102523	PRJEB43456	SAMEA8200578	ERX5201689	ERR5417304	Human	Denmark	Jutland	2015	130	130	1	G	CC130:A10.1	0	0	1	1	0	0	0	0	0	0	0	Other isolates
	103538	PRJEB43456	SAMEA8200587	ERX5201698	ERR5417313	Human	Denmark	Jutland	2015	130	130	1	G	CC130:A10.1	0	0	1	1	0	0	0	0	0	0	0	Other isolates
	103652	PRJEB43456	SAMEA8200591	ERX5201702	ERR5417317	Human	Denmark	Jutland	2015	130	130	1	G	CC130:A10.1	0	0	1	1	0	0	0	0	0	0	0	Other isolates
	103908	PRJEB43456	SAMEA8200593	ERX5201704	ERR5417319	Human	Denmark	Jutland	2015	130	130	1	G	CC130:A10.1	0	0	1	1	0	0	0	0	0	0	0	Other isolates
	103909	PRJEB43456	SAMEA8200594	ERX5201705	ERR5417320	Human	Denmark	Jutland	2015	130	130	1	G	CC130:A10.1	0	0	1	1	0	0	0	0	0	0	0	Other isolates
	104585	PRJEB43456	SAMEA8200602	ERX5201713	ERR5417328	Human	Denmark	Jutland	2015	130	130	1	G	CC130:A10.1	0	0	1	1	0	0	0	0	0	0	0	Other isolates
	105130	PRJEB43456	SAMEA8200604	ERX5201715	ERR5417330	Human	Denmark	Jutland	2015	130	130	1	G	CC130:A10.1	0	0	1	1	0	0	0	0	0	0	0	Other isolates
	105478	PRJEB43456	SAMEA8200605	ERX5201716	ERR5417331	Human	Denmark	Jutland	2015	130	130	1	G	CC130:A10.1	0	0	1	1	0	0	0	0	0	0	0	Other isolates
	106202	PRJEB43456	SAMEA8200609	ERX5201720	ERR5417335	Human	Denmark	Jutland	2016	130	130	1	G	CC130:A10.1	0	0	1	1	0	0	0	0	0	0	0	Other isolates
	106589	PRJEB43456	SAMEA8200614	ERX5201725	ERR5417340	Human	Denmark	Jutland	2016	130	130	1	G	CC130:A10.1	0	0	1	1	0	0	0	0	0	0	0	Other isolates
	108489	PRJEB43456	SAMEA8200621	ERX5201732	ERR5417347	Human	Denmark	Jutland	2016	130	130	1	G	CC130:A10.1	0	0	1	1	0	0	0	0	0	0	0	Other isolates
	110424	PRJEB43456	SAMEA8200633	ERX5201744	ERR5417359	Human	Denmark	Jutland	2016	130	130	1	G	CC130:A10.1	0	0	1	1	0	0	0	0	0	0	0	Other isolates
	110475	PRJEB43456	SAMEA8200634	ERX5201745	ERR5417360	Human	Denmark	Jutland	2016	130	130	1	G	CC130:A10.1	0	0	1	1	0	0	0	0	0	0	0	Other isolates
	110576	PRJEB43456	SAMEA8200635	ERX5201746	ERR5417361	Human	Denmark	Jutland	2016	130	130	1	G	CC130:A10.1	0	0	1	1	0	0	0	0	0	0	0	Other isolates
	110577	PRJEB43456	SAMEA8200636	ERX5201747	ERR5417362	Human	Denmark	Jutland	2016	130	130	1	G	CC130:A10.1	0	0	1	1	0	0	0	0	0	0	0	Other isolates
	110578	PRJEB43456	SAMEA8200637	ERX5201748	ERR5417363	Human	Denmark	Jutland	2016	130	130	1	G	CC130:A10.1	0	0	1	1	0	0	0	0	0	0	0	Other isolates
	110928	PRJEB43456	SAMEA8200640	ERX5201751	ERR5417366	Human	Denmark	Jutland	2016	130	130	1	G	CC130:A10.1	0	0	1	1	0	0	0	0	0	0	0	Other isolates
	112940	PRJEB43456	SAMEA8200651	ERX5201762	ERR5417378	Human	Denmark	Jutland	2016	130	130	1	G	CC130:A10.1	0	0	1	1	0	0	0	0	0	0	0	Other isolates
	113186	PRJEB43456	SAMEA8200652	ERX5201763	ERR5417379	Human	Denmark	Jutland	2016	130	130	1	G	CC130:A10.1	0	0	1	1	0	0	0	0	0	0	0	Other isolates
	7594-1975	PRJEB2655	SAMEA1033366	ERX062361	ERR084595	Human	Denmark	Unknown	1975	130	130	1	G	CC130:A10.1	0	0	1	1	0	0	0	0	0	0	0	Other isolates
	21790-1992	PRJEB2655	SAMEA1463393	ERX132295	ERR156347	Human	Denmark	Unknown	1992	130	130	1	G	CC130:A10.1	0	0	1	1	0	0	0	0	0	0	0	Other isolates
	VB969029	PRJEB2655	SAMEA1904173	ERX267676	ERR294343	Cat	Denmark	Unknown	2012	130	130	1	G	CC130:A10.1	0	0	1	1	0	0	0	0	0	0	0	Other isolates
	27620-1632	PRJEB2655	SAMEA1484801	ERX139315	ERR163438	Cattle	Denmark	Unknown	Unknown	130	130	1	G	CC130:A10.1	0	0	1	1	0	0	0	0	0	0	0	Other isolates
	55-118-078	PRJEB43456	SAMEA8200704	ERX5201815	ERR5417064	Hedgehog	Denmark	Zealand	2016	6435	130	1	G	CC130:A10.1	0	0	1	1	0	0	0	0	0	0	0	Other isolates
	55-118-084	PRJEB43456	SAMEA8200708	ERX5201819	ERR5417068	Hedgehog	Denmark	Zealand	2016	130	130	1	G	CC130:A10.1	0	0	1	1	0	0	0	0	0	0	0	Other isolates
	55-118-104	PRJEB43456	SAMEA8200725	ERX5201836	ERR5417085	Hedgehog	Denmark	Zealand	2016	6435	130	1	G	CC130:A10.1	0	0	1	1	0	0	0	0	0	0	0	Other isolates
	51402	PRJEB2655	SAMEA1463368	ERX132316	ERR156368	Human	Denmark	Zealand	2006	130	130	1	G	CC130:A10.1	0	0	1	1	0	0	0	0	0	0	0	Other isolates
	51618	PRJEB2655	SAMEA1463426	ERX132317	ERR156369	Human	Denmark	Zealand	2006	130	130	1	G	CC130:A10.1	0	0	1	1	0	0	0	0	0	0	0	Other isolates
	89619	PRJEB2655	SAMEA2536896	ERX556699	ERR599870	Human	Denmark	Zealand	2013	130	130	1	G	CC130:A10.1	0	0	1	1	0	0	0	0	0	0	0	Other isolates
	96318	PRJEB43456	SAMEA8200537	ERX5201648	ERR5417263	Human	Denmark	Zealand	2014	130	130	1	G	CC130:A10.1	0	0	1	1	0	0	0	0	0	0	0	Other isolates
	100381	PRJEB43456	SAMEA8200559	ERX5201670	ERR5417285	Human	Denmark	Zealand	2015	130	130	1	G	CC130:A10.1	0	0	1	1	0	0	0	0	0	0	0	Other isolates
	EF9a	PRJEB32898	SAMEA5690062	ERX3381839	ERR3357332	Cattle	England	Cleveland	2015-2016	130	130	1	G	CC130:A10.1	0	0	1	1	0	0	0	0	0	0	0	Other isolates
	H115240114	PRJEB2655	SAMEA1484822	ERX139238	ERR163361	Human	England	Durham	2011	3123	130	1	G	CC130:A10.1	0	0	1	1	0	0	0	0	0	0	0	Other isolates
	H074300388	PRJEB2655	SAMEA1929545	ERX359435	ERR387205	Human	England	Greater Manchester	2007	130	130	1	G	CC130:A10.1	0	0	1	1	0	0	0	0	0	0	0	Other isolates
	H114700366	PRJEB2655	SAMEA1484819	ERX139236	ERR163359	Human	England	Greater Manchester	2011	130	130	1	G	CC130:A10.1	0	0	1	1	0	0	0	0	0	0	0	Other isolates
	H061860351	PRJEB2655	SAMEA1033380	ERX062509	ERR084743	Human	England	Merseyside	2006	130	130	1	G	CC130:A10.1	0	0	1	1	0	0	0	0	0	0	0	Other isolates
	H104700070	PRJEB2655	SAMEA1033270	ERX062517	ERR084751	Human	England	North Yorkshire	2010	130	130	1	G	CC130:A10.1	0	0	1	1	0	0	0	0	0	0	0	Other isolates
	H104720074	PRJEB2655	SAMEA1033228	ERX062518	ERR084752	Human	England	North Yorkshire	2010	130	130	1	G	CC130:A10.1	0	0	1	1	0	0	0	0	0	0	0	Other isolates
	MPS-13P	PRJEB2655	SAMEA1484760	ERX139307	ERR163430	Cattle	England	North Yorkshire	2012	130	130	1	G	CC130:A10.1	0	0	1	1	0	0	0	0	0	0	0	Other isolates
	MPS-18-31	PRJEB2655	SAMEA1484783	ERX139310	ERR163433	Cattle	England	North Yorkshire	2012	130	130	1	G	CC130:A10.1	0	0	1	1	0	0	0	0	1	0	0	Other isolates
	m-36-46	PRJEB2655	SAMEA1564829	ERX186276	ERR211611	Cattle	England	North Yorkshire	2012	130	130	1	G	CC130:A10.1	0	0	1	1	0	0	0	0	0	0	0	Other isolates
	ST20111099	PRJEB2655	SAMEA1529839	ERX152024	ERR175878	Cattle	France	Grand Est	2008	130	130	1	G	CC130:A10.1	0	0	1	1	0	0	0	0	0	0	0	Other isolates
	ST20111100	PRJEB2655	SAMEA1529831	ERX152025	ERR175879	Cattle	France	Grand Est	2008	130	130	1	G	CC130:A10.1	0	0	1	1	0	0	0	0	0	0	0	Other isolates
	ST20120708	PRJEB2655	SAMEA1929473	ERX359310	ERR387080	Human	France	Nouvelle-Aquitaine	2012	130	130	1	G	CC130:A10.1	0	0	1	1	0	0	0	0	0	0	0	Other isolates
	PF163766	PRJEB2655	SAMEA1904176	ERX267677	ERR294344	Dog	France	Nouvelle-Aquitaine	2012	130	130	1	G	CC130:A10.1	0	0	1	1	0	0	0	0	0	0	0	Other isolates
	12-03225	PRJEB2655	SAMEA2053545	ERX284180	ERR310899	Human	Germany	Hamburg	2012	130	130	1	G	CC130:A10.1	0	0	1	1	0	0	0	0	0	0	0	Other isolates
	10-00991	PRJEB2655	SAMEA1484771	ERX139256	ERR163379	Human	Germany	Schleswig-Holstein	2010	130	130	1	G	CC130:A10.1	0	0	1	1	0	0	0	0	0	0	0	Other isolates
	11-03237	PRJEB2655	SAMEA2053350	ERX284164	ERR310883	Human	Germany	Schleswig-Holstein	2011	130	130	1	G	CC130:A10.1	0	0	1	1	0	0	0	0	0	0	0	Other isolates
	90290	PRJEB2655	SAMEA2536903	ERX556706	ERR599877	Human	Greenland	Unknown	2013	130	130	1	G	CC130:A10.1	0	0	1	1	0	0	0	0	0	0	0	Other isolates
	11-5378-Z	PRJEB2655	SAMEA1484787	ERX139317	ERR163440	Human	Scotland	Borders	2011	130	130	1	G	CC130:A10.1	0	0	1	1	0	0	0	0	0	0	0	Other isolates
	06-4573-H	PRJEB2655	SAMEA1033401	ERX062363	ERR084597	Human	Scotland	Fife	2006	1944	130	1	G	CC130:A10.1	0	0	1	1	0	0	0	0	0	0	0	Other isolates
	08-1442-V	PRJEB2655	SAMEA1033383	ERX062368	ERR084602	Human	Scotland	Fife	2008	130	130	1	G	CC130:A10.1	0	0	1	1	0	0	0	0	0	0	0	Other isolates
	08-4328-A	PRJEB2655	SAMEA1904141	ERX267643	ERR294310	Human	Scotland	Grampian	2008	1944	130	1	G	CC130:A10.1	0	0	1	1	0	0	0	0	0	0	0	Other isolates
	09-7342-H	PRJEB2655	SAMEA1033217	ERX197771	ERR223111	Human	Scotland	Grampian	2009	130	130	1	G	CC130:A10.1	0	0	1	1	0	0	0	0	0	0	0	Other isolates
	09-2364-C	PRJEB2655	SAMEA1033370	ERX062498	ERR084732	Human	Scotland	Strathclyde	2009	130	130	1	G	CC130:A10.1	0	0	1	1	0	0	0	0	0	0	0	Other isolates
	10-4264-V	PRJEB2655	SAMEA1033324	ERX062506	ERR084740	Human	Scotland	Strathclyde	2010	130	130	1	G	CC130:A10.1	0	0	1	1	0	0	0	0	0	0	0	Other isolates
	10-7365-L	PRJEB2655	SAMEA1033349	ERX062507	ERR084741	Human	Scotland	Strathclyde	2010	130	130	1	G	CC130:A10.1	0	0	1	1	0	0	0	0	0	0	0	Other isolates
	11-5210-Y	PRJEB2655	SAMEA1484790	ERX139316	ERR163439	Human	Scotland	Strathclyde	2011	1944	130	1	G	CC130:A10.1	0	0	1	1	0	0	0	0	0	0	0	Other isolates
	02-5099-D	PRJEB2655	SAMEA1033416	ERX062496	ERR084730	Human	Scotland	Tayside	2002	1944	130	1	G	CC130:A10.1	0	0	1	1	0	0	0	0	0	0	0	Other isolates
	04-8348-C	PRJEB2655	SAMEA1033385	ERX062362	ERR084596	Human	Scotland	Tayside	2004	130	130	1	G	CC130:A10.1	0	0	1	1	0	0	0	0	0	0	0	Other isolates
	07-1125-La	PRJEB2655	SAMEA1033439	ERX062364	ERR084598	Human	Scotland	Tayside	2007	130	130	1	G	CC130:A10.1	0	0	1	1	0	0	0	0	0	0	0	Other isolates
	09-3741-Aa	PRJEB2655	SAMEA1033392	ERX062499	ERR084733	Human	Scotland	Western Isles	2009	130	130	1	G	CC130:A10.1	0	0	1	1	0	0	0	0	0	0	0	Other isolates
	10345	PRJEB2655	SAMEA2298606	ERX470602	ERR505245	Human	Spain	Galicia	2008	130	130	1	G	CC130:A10.1	0	0	1	1	0	0	0	0	0	0	0	Other isolates
	Typ-158	PRJEB2655	SAMEA1565086	ERX186342	ERR211677	Human	Switzerland	Basel-Landschaft	2012	3124	130	1	G	CC130:A10.1	0	0	1	1	0	0	0	0	0	0	0	Other isolates
	46-27	PRJEB2655	SAMEA2298626	ERX470622	ERR505265	Cattle	Wales	Dyfed	2013	130	130	1	G	CC130:A10.1	0	0	1	1	0	0	0	0	0	0	0	Other isolates
	MRSA-1397	PRJEB2655	SAMEA1463357	ERX120703	ERR144775	Rat	Belgium	Demer river basin	2008-2009	1245	130	0			0	0	0	0	0	0	0	0	0	0	0	Other isolates
	65362	PRJEB2655	SAMEA1463398	ERX132355	ERR156407	Human	Denmark	Funen	2009	3095	130	0			0	0	0	0	0	0	0	0	0	0	0	Other isolates
	55-118-183	PRJEB43456	SAMEA8200768	ERX5201879	ERR5417128	Hedgehog	Denmark	Jutland	2016	3139	130	0			0	0	0	0	0	0	0	0	0	0	0	Other isolates
	112632	PRJEB43456	SAMEA8200653	ERX5201764	ERR5417374	Human	Denmark	Jutland	2016	130	130	0			0	0	0	0	0	0	0	0	0	0	0	Other isolates
	31B-84	PRJEB21015	SAMEA5094877	ERX3988184	ERR3985806	Hedgehog	England	Berkshire	2018	130	130	0			0	0	0	0	1	0	0	0	0	0	0	Other isolates
	3586-03	PRJEB2655	SAMEA1929493	ERX359319	ERR387089	Sheep	England	Cambridgeshire	2013	130	130	0			1	0	0	0	0	0	0	0	0	0	1	Other isolates
	GKP136-22	PRJEB2655	SAMEA1709029	ERX221135	ERR246601	Cattle	England	Cleveland	2012	130	130	0			0	0	0	0	0	0	0	0	0	0	0	Other isolates
	H115120154	PRJEB2655	SAMEA1484818	ERX139237	ERR163360	Human	England	Hampshire	2011	130	130	0			0	0	0	0	1	0	0	0	0	0	0	Other isolates
	22-M118-08-10	PRJEB2655	SAMEA1484807	ERX139288	ERR163411	Red Squirrel	England	Isle of Wight	2010	1245	130	0			0	0	0	0	0	0	0	0	0	0	0	Other isolates
	31547-1	PRJEB2655	SAMEA2298614	ERX470610	ERR505253	Sheep	England	Unknown	Unknown	130	130	0			1	0	0	0	0	0	0	0	0	0	0	Other isolates
	1261	PRJEB2655	SAMEA2298612	ERX470608	ERR505251	Sheep	France	Unknown	Unknown	2011	130	0			1	0	0	0	0	0	0	0	0	0	0	Other isolates
	1284	PRJEB2655	SAMEA2298616	ERX470612	ERR505255	Sheep	France	Unknown	Unknown	700	130	0			1	0	0	0	0	0	0	0	0	0	0	Other isolates
	1264	PRJEB2655	SAMEA2298617	ERX470613	ERR505256	Sheep	France	Unknown	Unknown	700	130	0			1	0	0	0	1	0	0	0	0	0	0	Other isolates
	1281	PRJEB2655	SAMEA2298618	ERX470614	ERR505257	Sheep	France	Unknown	Unknown	2490	130	0			1	0	0	0	0	0	0	0	0	0	0	Other isolates
	1280	PRJEB2655	SAMEA2298615	ERX470611	ERR505254	Sheep	France	Unknown	Unknown	700	130	0			0	0	0	0	0	0	0	0	0	0	0	Other isolates
	IMT21250	PRJEB2655	SAMEA1463360	ERX132371	ERR156423	Rat	Germany	Berlin	2010	2024	130	0			0	0	0	0	0	0	0	0	0	0	0	Other isolates
	HT20040436	PRJEB2655	SAMEA2054416	ERX284205	ERR310924	Goat	Italy	Sardinia	2003	521	130	0			1	0	0	0	0	0	0	0	0	0	0	Other isolates
	HT20030321	PRJEB2655	SAMEA1904158	ERX267660	ERR294327	Sheep	Italy	Sardinia	2001	700	130	0			1	0	0	0	0	0	0	0	0	0	0	Other isolates
	SI-657	PRJEB2655	SAMEA1484813	ERX139277	ERR163400	Cattle	Italy	Sicily	2008	700	130	0			1	0	0	0	0	0	0	0	0	1	0	Other isolates
	SI-702	PRJEB2655	SAMEA1484734	ERX139281	ERR163404	Cattle	Italy	Sicily	2008	1626	130	0			1	0	0	0	0	1	0	0	0	0	0	Other isolates
	SI-816	PRJEB2655	SAMEA1484743	ERX139278	ERR163401	Goat	Italy	Sicily	2009	700	130	0			1	0	0	0	0	0	0	0	0	0	0	Other isolates
	SI-627	PRJEB2655	SAMEA1484804	ERX139275	ERR163398	Sheep	Italy	Sicily	1998	700	130	0			1	0	0	0	0	0	0	0	0	0	0	Other isolates
	SI-632	PRJEB2655	SAMEA1484739	ERX139282	ERR163405	Sheep	Italy	Sicily	2001	700	130	0			1	0	0	0	0	0	0	0	0	0	0	Other isolates
	SI-640	PRJEB2655	SAMEA1484816	ERX139276	ERR163399	Sheep	Italy	Sicily	2006	700	130	0			1	0	0	0	0	0	0	0	0	0	0	Other isolates
	SI-641	PRJEB2655	SAMEA1484736	ERX139280	ERR163403	Sheep	Italy	Sicily	2006	700	130	0			1	0	0	0	0	0	0	0	0	0	0	Other isolates
	184-356	PRJEB2655	SAMEA2361176	ERX490301	ERR525066	Goat	Italy	Unknown	2003	130	130	0			0	0	0	0	0	0	0	0	0	1	0	Other isolates
	190-463	PRJEB2655	SAMEA2361182	ERX490307	ERR525072	Goat	Italy	Unknown	2006	700	130	0			1	0	0	0	0	0	0	0	0	0	0	Other isolates
	191-464	PRJEB2655	SAMEA2361183	ERX490308	ERR525073	Goat	Italy	Unknown	2006	700	130	0			1	0	0	0	0	0	0	0	0	0	0	Other isolates
	201-490	PRJEB2655	SAMEA2361193	ERX490318	ERR525083	Goat	Italy	Unknown	2006	700	130	0			1	0	0	0	0	0	0	0	0	1	0	Other isolates
	VI-54655	PRJEB2655	SAMEA1564898	ERX186293	ERR211628	Cattle	Norway	Innlandet	2001	3132	130	0			1	0	0	0	0	0	0	0	0	0	0	Other isolates
	VI-50898	PRJEB2655	SAMEA1564889	ERX186291	ERR211626	Cattle	Norway	Troms og Finnmark	2001	130	130	0			1	0	0	0	0	0	0	0	0	0	0	Other isolates
	VI-54664	PRJEB2655	SAMEA1564903	ERX186292	ERR211627	Goat	Norway	Troms og Finnmark	2001	130	130	0			0	0	0	0	0	0	0	0	0	0	0	Other isolates
	56-2006-05-92-123	PRJEB2655	SAMEA2361048	ERX490174	ERR524939	Goat	Norway	Unknown	2006	130	130	0			1	0	0	0	0	0	0	0	0	0	0	Other isolates
	60-2006-05-mb-305-11	PRJEB2655	SAMEA2361052	ERX490178	ERR524943	Goat	Norway	Unknown	2006	130	130	0			1	0	0	0	0	0	0	0	0	0	0	Other isolates
	61-2006-05-483-100	PRJEB2655	SAMEA2361053	ERX490179	ERR524944	Goat	Norway	Unknown	2006	130	130	0			1	0	0	0	0	0	0	0	0	0	0	Other isolates
	VI-50894	PRJEB2655	SAMEA1564933	ERX186289	ERR211624	Goat	Norway	Vestland	2001	130	130	0			1	0	0	0	0	0	1	0	0	0	0	Other isolates
	VI-50895	PRJEB2655	SAMEA1564888	ERX186290	ERR211625	Goat	Norway	Vestland	2001	130	130	0			1	0	0	0	0	0	0	0	0	0	0	Other isolates
	VI-55063	PRJEB2655	SAMEA1564856	ERX186294	ERR211629	Goat	Norway	Vestland	2001	130	130	0			1	0	0	0	0	0	0	0	0	0	0	Other isolates
	VI-55065	PRJEB2655	SAMEA1564862	ERX186295	ERR211630	Goat	Norway	Vestland	2001	130	130	0			1	0	0	0	0	0	0	0	0	0	0	Other isolates
	55-2005-05-mb205-505	PRJEB2655	SAMEA2361047	ERX490173	ERR524938	Goat	Norway	Vestland	2005	130	130	0			1	0	0	0	0	0	0	0	0	0	0	Other isolates
	67-2006-05-me575-2	PRJEB2655	SAMEA2361059	ERX490185	ERR524950	Goat	Norway	Vestland	2006	130	130	0			1	0	0	0	0	0	0	0	0	0	0	Other isolates
	72-2006-05-mb302-2	PRJEB2655	SAMEA2361064	ERX490190	ERR524955	Goat	Norway	Vestland	2006	130	130	0			1	0	0	0	0	0	0	0	0	0	0	Other isolates
	73-2006-05-me892-2	PRJEB2655	SAMEA2361065	ERX490191	ERR524956	Goat	Norway	Vestland	2006	130	130	0			1	0	0	0	0	0	0	0	0	0	0	Other isolates
	78-2006-05-615-171	PRJEB2655	SAMEA2361070	ERX490196	ERR524961	Goat	Norway	Vestland	2006	130	130	0			1	0	0	0	0	0	0	0	0	0	0	Other isolates
	83-2006-05-370-5	PRJEB2655	SAMEA2361075	ERX490201	ERR524966	Goat	Norway	Vestland	2006	130	130	0			1	0	0	0	0	0	0	0	0	0	0	Other isolates
	85-2006-05-mb-356-336	PRJEB2655	SAMEA2361077	ERX490203	ERR524968	Goat	Norway	Vestland	2006	130	130	0			1	0	0	0	0	0	0	0	0	0	0	Other isolates
	82-2006-05-370-19	PRJEB2655	SAMEA2361074	ERX490200	ERR524965	Goat	Norway	Vestland	2006	130	130	0			0	0	0	0	0	0	0	0	0	0	0	Other isolates
	M597-99-1	PRJEB2655	SAMEA1904181	ERX267683	ERR294350	Common seal	Scotland	Orkney	1999	130	130	0			0	0	0	0	0	0	0	0	0	0	0	Other isolates
	M597-99-2	PRJEB2655	SAMEA1904183	ERX267686	ERR294353	Common seal	Scotland	Orkney	1999	130	130	0			0	0	0	0	0	0	0	0	0	0	0	Other isolates
	M608365-08-1	PRJEB2655	SAMEA1929555	ERX359352	ERR387122	Llama	Scotland	Unknown	2008	130	130	0			1	0	0	0	0	0	0	0	0	0	0	Other isolates
	ZTA09-03535-8-HSA	PRJEB2655	SAMEA2298559	ERX455902	ERR490448	Wild boar	Spain	Andalucia	2009	130	130	0			1	0	0	0	0	0	0	0	0	0	0	Other isolates
	DICM09-00217-9-HSA	PRJEB2655	SAMEA2298555	ERX455898	ERR490444	Iberian ibex	Spain	Catalonia	2009	130	130	0			1	0	0	0	0	0	0	0	0	0	0	Other isolates
	DICM08-00940	PRJEB2655	SAMEA2298549	ERX455892	ERR490438	Goat	Spain	Madrid	2008	1739	130	0			1	0	0	0	0	0	0	0	0	1	0	Other isolates
	DICM09-01218	PRJEB2655	SAMEA2298550	ERX455893	ERR490439	Sheep	Spain	Madrid	2009	1739	130	0			1	0	0	0	0	0	0	0	0	0	0	Other isolates
	11-1S-050	PRJEB2655	SAMEA2298553	ERX455896	ERR490442	Water	Spain	Madrid	2011	130	130	0			1	0	0	0	0	0	0	0	0	0	0	Other isolates
	ZTA13-0933-44-SA	PRJEB2655	SAMEA2298592	ERX460150	ERR494734	Water	Spain	Madrid	2013	130	130	0			0	0	0	0	0	0	0	0	0	0	0	Other isolates
	NBRC102143	PRJEB2655	SAMEA1529829	ERX152027	ERR175881	Cattle	Sweden	Unknown	Unknown	574	130	0			1	0	0	0	0	0	0	0	0	0	0	Other isolates
	Rat-08147-Isolate-08	PRJEB2655	SAMEA1929495	ERX359412	ERR387182	Rat	The Netherlands	Unknown	2008	130	130	0			0	0	0	0	0	0	0	0	0	0	0	Other isolates
	Sa12598	PRJEB2655	SAMEA1564929	ERX186311	ERR211646	Human	Sweden	Unknown	2011	425	425	1	E	CC425:B1	0	0	1	1	0	0	0	0	0	0	0	Other isolates
	Sa12939	PRJEB2655	SAMEA1564965	ERX186316	ERR211651	Human	Sweden	Unknown	2011	425	425	1	E	CC425:B1	0	0	1	1	0	0	0	0	0	0	0	Other isolates
	ZTA12-02838HSTA	PRJEB2655	SAMEA2229614	ERX369872	ERR403511	Fallow deer	Spain	Madrid	2012	425	425	1	G	CC425:B2	0	0	1	1	0	0	0	0	0	0	0	Other isolates
	ZTA12-02838HSTB	PRJEB2655	SAMEA2229615	ERX369873	ERR403512	Fallow deer	Spain	Madrid	2012	425	425	1	G	CC425:B2	0	0	1	1	0	0	0	0	0	0	0	Other isolates
	ZTA13-00933-98-SA	PRJEB2655	SAMEA2229616	ERX369874	ERR403513	Water	Spain	Madrid	2013	425	425	1	G	CC425:B2	0	0	1	1	0	0	0	0	0	0	0	Other isolates
	ZTA13-00933-98-ST	PRJEB2655	SAMEA2229617	ERX369875	ERR403514	Water	Spain	Madrid	2013	425	425	1	G	CC425:B2	0	0	1	1	0	0	0	0	0	0	0	Other isolates
	ZTA13-00933-60-SA	PRJEB2655	SAMEA2229618	ERX369876	ERR403515	Water	Spain	Madrid	2013	425	425	1	G	CC425:B2	0	0	1	1	0	0	0	0	0	0	0	Other isolates
	ZTA09-03698-9HST	PRJEB2655	SAMEA2229613	ERX369871	ERR403510	Wild boar	Spain	Madrid	2009	425	425	1	G	CC425:B2	0	0	1	1	0	0	0	0	0	0	0	Other isolates
	PI-41-95	PRJEB2655	SAMEA1463348	ERX120707	ERR144779	Rabbit	Belgium	Unknown	1995	425	425	1	A	CC425:B3	0	0	1	1	0	0	0	0	0	0	0	Other isolates
	H114500110	PRJEB2655	SAMEA1484767	ERX139232	ERR163355	Human	England	Berkshire	2011	425	425	1	A	CC425:B3	0	0	1	1	0	0	0	0	0	0	0	Other isolates
	H093880936	PRJEB2655	SAMEA1033456	ERX062513	ERR084747	Human	England	Buckinghamshire	2009	425	425	1	A	CC425:B3	0	0	1	1	0	0	0	0	0	0	0	Other isolates
	SA179	PRJEB2655	SAMEA1033387	ERX062387	ERR084621	Human	England	Cambridgeshire	2010	425	425	1	A	CC425:B3	0	0	1	1	0	0	0	0	0	0	0	Other isolates
	CBLA14	PRJEB3174	SAMEA2664013	ERX680794	ERR737103	Human	England	Cambridgeshire	2013	425	425	1	A	CC425:B3	0	0	1	1	0	0	0	0	0	0	0	Other isolates
	47-116	PRJEB2655	SAMEA1929538	ERX359341	ERR387111	Cattle	England	Cornwall	2013	425	425	1	A	CC425:B3	0	0	1	1	0	0	0	0	0	0	0	Other isolates
	47-298	PRJEB2655	SAMEA1929539	ERX359342	ERR387112	Cattle	England	Cornwall	2013	425	425	1	A	CC425:B3	0	0	1	1	0	0	0	0	0	0	0	Other isolates
	H102840444	PRJEB2655	SAMEA1033459	ERX062515	ERR084749	Human	England	Dorset	2010	425	425	1	A	CC425:B3	0	0	1	1	0	0	0	0	0	0	0	Other isolates
	41-23	PRJEB2655	SAMEA1904117	ERX267619	ERR294286	Cattle	England	Hampshire	2012	425	425	1	A	CC425:B3	0	0	1	1	0	0	0	0	0	0	0	Other isolates
	H091100226	PRJEB2655	SAMEA1904135	ERX267637	ERR294304	Human	England	Hertfordshire	2009	425	425	1	A	CC425:B3	0	0	1	1	0	0	0	0	0	0	0	Other isolates
	H114440275	PRJEB2655	SAMEA1904132	ERX267630	ERR294297	Human	England	Hertfordshire	2011	3097	425	1	A	CC425:B3	0	0	1	1	0	0	0	0	0	0	0	Other isolates
	NH2B-07	PRJEB2655	SAMEA2536847	ERX556845	ERR600016	Cattle	England	Isle of Wight	2013	425	425	1	A	CC425:B3	0	0	1	1	0	0	0	0	0	0	0	Other isolates
	m-27-28	PRJEB2655	SAMEA1564905	ERX186269	ERR211604	Cattle	England	Norfolk	2012	425	425	1	A	CC425:B3	0	0	1	1	0	0	0	0	0	0	0	Other isolates
	OH15E	PRJEB2655	SAMEA1904142	ERX267642	ERR294309	Cattle	England	Norfolk	2012	425	425	1	A	CC425:B3	0	0	1	1	0	0	0	0	0	0	0	Other isolates
	m-34-121	PRJEB2655	SAMEA1565058	ERX186285	ERR211620	Cattle	England	Northumberland	2012	425	425	1	A	CC425:B3	0	0	1	1	0	0	0	0	0	0	0	Other isolates
	MPS-13x	PRJEB2655	SAMEA1484777	ERX139308	ERR163431	Cattle	England	Staffordshire	2012	425	425	1	A	CC425:B3	0	0	1	1	0	0	0	0	0	0	0	Other isolates
	M4A	PRJEB2655	SAMEA1463353	ERX132372	ERR156424	Cattle	England	Unknown	2011	425	425	1	A	CC425:B3	0	0	1	1	0	0	0	0	0	0	0	Other isolates
	10-4445-J	PRJEB2655	SAMEA1033421	ERX062371	ERR084605	Human	Scotland	Tayside	2010	425	425	1	A	CC425:B3	0	0	1	1	0	0	0	0	0	0	0	Other isolates
	10-7550-D	PRJEB2655	SAMEA1033305	ERX062372	ERR084606	Human	Scotland	Tayside	2010	1578	425	1	A	CC425:B3	0	0	1	1	0	0	0	0	0	0	0	Other isolates
	EF65b	PRJEB32898	SAMEA5690026	ERX3381803	ERR3357296	Cattle	England	Berkshire	2015-2016	425	425	1	A	CC425:B3.1	1	0	1	1	0	0	0	0	0	0	0	Other isolates
	H114840491	PRJEB2655	SAMEA1484789	ERX139242	ERR163365	Human	England	Devon	2011	425	425	1	A	CC425:B3.1	1	0	1	1	0	0	0	0	0	0	0	Other isolates
	H110820268	PRJEB2655	SAMEA1484753	ERX139245	ERR163368	Human	England	Devon	2011	425	425	1	A	CC425:B3.1	1	0	1	1	0	0	0	0	0	0	0	Other isolates
	H110820267	PRJEB2655	SAMEA1904129	ERX267634	ERR294301	Human	England	Devon	2011	425	425	1	A	CC425:B3.1	1	0	1	1	0	0	0	0	0	0	0	Other isolates
	MPS-6T	PRJEB2655	SAMEA1484759	ERX139306	ERR163429	Cattle	England	Devon	2011	425	425	1	A	CC425:B3.1	1	0	1	1	0	0	0	0	0	0	0	Other isolates
	MPS-6H	PRJEB2655	SAMEA1484768	ERX139305	ERR163428	Cattle	England	Devon	2012	425	425	1	A	CC425:B3.1	1	0	1	1	0	0	0	0	0	0	0	Other isolates
	MPS-15AL	PRJEB2655	SAMEA1484779	ERX139309	ERR163432	Cattle	England	Devon	2012	425	425	1	A	CC425:B3.1	1	0	1	1	0	0	0	0	0	0	0	Other isolates
	m-32-4	PRJEB2655	SAMEA1564834	ERX186278	ERR211613	Cattle	England	Devon	2012	425	425	1	A	CC425:B3.1	1	0	1	1	0	0	0	0	0	0	0	Other isolates
	m-31-79	PRJEB2655	SAMEA1565138	ERX186279	ERR211614	Cattle	England	Devon	2012	425	425	1	A	CC425:B3.1	1	0	1	1	0	0	0	0	0	0	0	Other isolates
	m-34-122	PRJEB2655	SAMEA1565052	ERX186284	ERR211619	Cattle	England	Devon	2012	425	425	1	A	CC425:B3.1	1	0	1	1	0	0	0	0	0	0	0	Other isolates
	m-33-6	PRJEB2655	SAMEA1564947	ERX186286	ERR211621	Cattle	England	Devon	2012	425	425	1	A	CC425:B3.1	1	0	1	1	0	0	0	0	0	0	0	Other isolates
	m-40-71	PRJEB2655	SAMEA1708779	ERX221126	ERR246592	Cattle	England	Devon	2012	425	425	1	A	CC425:B3.1	1	0	1	1	0	0	0	0	0	0	0	Other isolates
	GKP138-71	PRJEB2655	SAMEA1708930	ERX221201	ERR246667	Cattle	England	Devon	2012	425	425	1	A	CC425:B3.1	1	0	1	1	0	0	0	0	0	0	0	Other isolates
	42-117	PRJEB2655	SAMEA1904113	ERX267615	ERR294282	Cattle	England	Devon	2012	425	425	1	A	CC425:B3.1	1	0	1	1	0	0	0	0	0	0	0	Other isolates
	42-75	PRJEB2655	SAMEA1904122	ERX267623	ERR294290	Cattle	England	Devon	2012	425	425	1	A	CC425:B3.1	1	0	1	1	0	0	0	0	0	0	0	Other isolates
	41-50	PRJEB2655	SAMEA1904120	ERX267624	ERR294291	Cattle	England	Devon	2012	425	425	1	A	CC425:B3.1	1	0	1	1	0	0	0	0	0	0	0	Other isolates
	31-78	PRJEB2655	SAMEA1904131	ERX267635	ERR294302	Cattle	England	Devon	2012	425	425	1	A	CC425:B3.1	1	0	1	1	0	0	0	0	0	0	0	Other isolates
	48-288	PRJEB2655	SAMEA2298619	ERX470615	ERR505258	Cattle	England	Devon	2013	425	425	1	A	CC425:B3.1	1	0	1	1	0	0	0	0	0	0	0	Other isolates
	48-161	PRJEB2655	SAMEA2298620	ERX470616	ERR505259	Cattle	England	Devon	2013	425	425	1	A	CC425:B3.1	1	0	1	1	0	0	0	0	0	0	0	Other isolates
	48-59	PRJEB2655	SAMEA2298621	ERX470617	ERR505260	Cattle	England	Devon	2013	425	425	1	A	CC425:B3.1	1	0	1	1	0	0	0	0	0	0	0	Other isolates
	48-122	PRJEB2655	SAMEA2298625	ERX470621	ERR505264	Cattle	England	Devon	2013	425	425	1	A	CC425:B3.1	1	0	1	1	0	0	0	0	0	0	0	Other isolates
	H112000120	PRJEB2655	SAMEA1484796	ERX139240	ERR163363	Human	England	Dorset	2011	425	425	1	A	CC425:B3.1	1	0	1	1	0	0	0	0	0	0	0	Other isolates
	H113700068	PRJEB2655	SAMEA1484788	ERX139241	ERR163364	Human	England	Dorset	2011	425	425	1	A	CC425:B3.1	1	0	1	1	0	0	1	0	0	1	0	Other isolates
	47-309	PRJEB2655	SAMEA1929542	ERX359343	ERR387113	Cattle	England	Dorset	2013	425	425	1	A	CC425:B3.1	0	0	1	1	0	0	0	0	0	0	0	Other isolates
	42-72	PRJEB2655	SAMEA1904114	ERX267616	ERR294283	Cattle	England	Hampshire	2012	425	425	1	A	CC425:B3.1	1	0	1	1	0	0	0	0	0	0	0	Other isolates
	HPS-Ta222	PRJEB2655	SAMEA1529825	ERX152012	ERR175866	Human	England	Somerset	2012	425	425	1	A	CC425:B3.1	1	0	1	1	0	0	1	0	1	0	0	Other isolates
	LGA254	PRJEB2655	SAMEA1033389	ERX062481	ERR084715	Cattle	England	Somerset	2007	425	425	1	A	CC425:B3.1	1	0	1	1	0	0	0	0	0	0	0	Other isolates
	LGA251					Cattle	England	Somerset	2007	425	425	1	A	CC425:B3.1	0	0	1	1	0	0	0	0	0	0	0	Other isolates
	m-31-77	PRJEB2655	SAMEA1565013	ERX186281	ERR211616	Cattle	England	Somerset	2012	425	425	1	A	CC425:B3.1	1	0	1	1	0	0	0	0	0	0	0	Other isolates
	m-37-19	PRJEB2655	SAMEA1708784	ERX209381	ERR234876	Cattle	England	Somerset	2012	425	425	1	A	CC425:B3.1	1	0	1	1	0	0	0	0	0	1	0	Other isolates
	m-37-66	PRJEB2655	SAMEA1709018	ERX209302	ERR234797	Cattle	England	Somerset	2012	425	425	1	A	CC425:B3.1	1	0	1	1	0	0	0	0	0	0	0	Other isolates
	m-37-59	PRJEB2655	SAMEA1708777	ERX209339	ERR234834	Cattle	England	Somerset	2012	425	425	1	A	CC425:B3.1	1	0	1	1	0	0	0	0	0	0	0	Other isolates
	m-40-25	PRJEB2655	SAMEA1708770	ERX221123	ERR246589	Cattle	England	Somerset	2012	425	425	1	A	CC425:B3.1	1	0	1	1	0	0	0	0	0	0	0	Other isolates
	m-40-36	PRJEB2655	SAMEA1708793	ERX221124	ERR246590	Cattle	England	Somerset	2012	425	425	1	A	CC425:B3.1	1	0	1	1	0	0	0	0	0	0	0	Other isolates
	GKP138-36	PRJEB2655	SAMEA1708913	ERX221186	ERR246652	Cattle	England	Somerset	2012	425	425	1	A	CC425:B3.1	1	0	1	1	0	0	0	0	0	0	0	Other isolates
	42-51	PRJEB2655	SAMEA1904108	ERX267609	ERR294276	Cattle	England	Somerset	2012	425	425	1	A	CC425:B3.1	1	0	1	1	0	0	0	0	0	0	0	Other isolates
	41-56	PRJEB2655	SAMEA1904115	ERX267617	ERR294284	Cattle	England	Somerset	2012	425	425	1	A	CC425:B3.1	1	0	1	1	0	0	0	0	0	0	0	Other isolates
	41-76	PRJEB2655	SAMEA1904116	ERX267618	ERR294285	Cattle	England	Somerset	2012	425	425	1	A	CC425:B3.1	1	0	1	1	0	0	0	0	0	0	0	Other isolates
	44-134	PRJEB2655	SAMEA1904149	ERX267651	ERR294318	Cattle	England	Somerset	2012	425	425	1	A	CC425:B3.1	1	0	1	1	0	0	0	0	0	0	0	Other isolates
	47-156	PRJEB2655	SAMEA1929541	ERX359434	ERR387204	Cattle	England	Somerset	2013	425	425	1	A	CC425:B3.1	1	0	1	1	0	0	0	0	0	0	0	Other isolates
	NH3B-319	PRJEB2655	SAMEA2536849	ERX556847	ERR600018	Cattle	England	Somerset	2013	425	425	1	A	CC425:B3.1	1	0	1	1	0	0	0	0	0	0	0	Other isolates
	C02-937	PRJEB2655	SAMEA1033435	ERX062483	ERR084717	Cattle	England	Somerset	2006-2007	425	425	1	A	CC425:B3.1	1	0	1	1	0	0	0	0	0	0	0	Other isolates
	45-193	PRJEB2655	SAMEA1904151	ERX267650	ERR294317	Cattle	England	Worcestershire	2012	425	425	1	A	CC425:B3.1	1	0	1	1	0	0	0	0	0	0	0	Other isolates
	55-118-048	PRJEB43456	SAMEA8200685	ERX5201796	ERR5417045	Hedgehog	Denmark	Jutland	2016	425	425	0			0	0	0	0	1	0	0	0	0	0	0	Other isolates
	GKP136-58	PRJEB2655	SAMEA1708766	ERX221151	ERR246617	Cattle	England	Cheshire	2012	425	425	0			0	0	0	0	1	0	0	0	0	0	0	Other isolates
	m-30-43	PRJEB2655	SAMEA1564885	ERX186357	ERR211692	Cattle	England	Derbyshire	2012	425	425	0			0	0	0	0	0	0	0	0	0	0	0	Other isolates
	GKP138-28	PRJEB2655	SAMEA1708684	ERX221182	ERR246648	Cattle	England	Dorset	2012	425	425	0			1	0	0	0	0	0	0	0	0	0	0	Other isolates
	GKP138-31	PRJEB2655	SAMEA1708981	ERX221183	ERR246649	Cattle	England	Dorset	2012	425	425	0			1	0	0	0	0	0	0	0	0	0	0	Other isolates
	GKP138-33	PRJEB2655	SAMEA1708977	ERX221184	ERR246650	Cattle	England	Dorset	2012	425	425	0			1	0	0	0	0	0	0	0	0	0	0	Other isolates
	GKP138-52	PRJEB2655	SAMEA1708955	ERX221192	ERR246658	Cattle	England	Dorset	2012	425	425	0			1	0	0	0	0	0	0	0	0	0	0	Other isolates
	GKP136-62	PRJEB2655	SAMEA1708769	ERX221152	ERR246618	Cattle	England	Dorset	2012	425	425	0			0	0	0	0	0	0	0	0	0	0	0	Other isolates
	m-29-22	PRJEB2655	SAMEA1565132	ERX186349	ERR211684	Cattle	England	Leicestershire	2012	425	425	0			1	0	0	0	0	0	0	0	0	0	0	Other isolates
	m-29-24	PRJEB2655	SAMEA1564859	ERX186350	ERR211685	Cattle	England	Leicestershire	2012	425	425	0			1	0	0	0	0	0	0	0	0	0	0	Other isolates
	GKP138-2	PRJEB2655	SAMEA1708877	ERX221164	ERR246630	Cattle	England	Shropshire	2012	425	425	0			1	0	0	0	0	0	0	0	0	0	0	Other isolates
	STF-26-4	PRJEB2655	SAMEA1564877	ERX186331	ERR211666	Cattle	England	Somerset	2007	425	425	0			1	0	0	0	0	0	0	0	0	0	0	Other isolates
	STF-40-14	PRJEB2655	SAMEA1564901	ERX186332	ERR211667	Cattle	England	Somerset	2007	425	425	0			1	0	0	0	0	0	0	0	0	0	0	Other isolates
	STF-30-10	PRJEB2655	SAMEA1564897	ERX186333	ERR211668	Cattle	England	Somerset	2007	425	425	0			1	0	0	0	0	0	0	0	0	0	0	Other isolates
	STF-19-8	PRJEB2655	SAMEA1564887	ERX186335	ERR211670	Cattle	England	Somerset	2007	425	425	0			1	0	0	0	0	0	0	0	0	0	0	Other isolates
	STF-35-12	PRJEB2655	SAMEA1564976	ERX186336	ERR211671	Cattle	England	Somerset	2007	425	425	0			1	0	0	0	0	0	0	0	0	0	0	Other isolates
	STF-20-4	PRJEB2655	SAMEA1564985	ERX186337	ERR211672	Cattle	England	Somerset	2007	425	425	0			1	0	0	0	0	0	0	0	0	0	0	Other isolates
	STF-35-1	PRJEB2655	SAMEA1564971	ERX186338	ERR211673	Cattle	England	Somerset	2007	425	425	0			1	0	0	0	0	0	0	0	0	0	0	Other isolates
	STF-19-1	PRJEB2655	SAMEA1565000	ERX186339	ERR211674	Cattle	England	Somerset	2007	425	425	0			1	0	0	0	0	0	0	0	0	0	0	Other isolates
	STF-20-14	PRJEB2655	SAMEA1564893	ERX186334	ERR211669	Cattle	England	Somerset	2007	425	425	0			0	0	0	0	0	0	0	0	0	0	0	Other isolates
	GKP138-4	PRJEB2655	SAMEA1708883	ERX221165	ERR246631	Cattle	England	Somerset	2012	425	425	0			1	0	0	0	0	0	0	0	0	0	0	Other isolates
	GKP138-12	PRJEB2655	SAMEA1708856	ERX221170	ERR246636	Cattle	England	Somerset	2012	425	425	0			1	0	0	0	0	0	0	0	0	0	0	Other isolates
	GKP138-13	PRJEB2655	SAMEA1708807	ERX221171	ERR246637	Cattle	England	Somerset	2012	425	425	0			1	0	0	0	0	0	0	0	0	0	0	Other isolates
	GKP138-78	PRJEB2655	SAMEA1708688	ERX221206	ERR246672	Cattle	England	Somerset	2012	425	425	0			1	0	0	0	0	0	0	0	0	0	0	Other isolates
	STF19-1	PRJEB2655	SAMEA1033236	ERX062383	ERR084617	Cattle	England	Somerset	2006-2007	425	425	0			1	0	0	0	0	0	0	0	0	0	0	Other isolates
	ST20110579	PRJEB2655	SAMEA1904172	ERX267674	ERR294341	Human	France	Auvergne-Rhône-Alpes	2011	425	425	0			0	0	0	0	1	0	0	0	0	0	0	Other isolates
	1366	PRJEB2655	SAMEA2298613	ERX470609	ERR505252	Sheep	France	Unknown	Unknown	425	425	0			0	0	0	0	0	0	0	0	0	0	0	Other isolates
	WB-MSSA-1-MRSA	PRJEB2655	SAMEA1904179	ERX267680	ERR294347	Wild boar	Germany	Lower Saxony	2008	425	425	0			0	0	0	0	0	0	0	0	0	0	0	Other isolates
	WB-MSSA-9-MRSA	PRJEB2655	SAMEA1904178	ERX267681	ERR294348	Wild boar	Germany	Lower Saxony	2008	425	425	0			0	0	0	0	0	0	0	0	0	0	0	Other isolates
	WB-MSSA-67-MRSA	PRJEB2655	SAMEA1904175	ERX267679	ERR294346	Wild boar	Germany	Rhineland-Palatinate	2009	425	425	0			0	0	0	0	0	0	0	0	0	0	0	Other isolates
	HT20040443	PRJEB2655	SAMEA1904168	ERX267669	ERR294336	Goat	Italy	Sardinia	2004	425	425	0			1	0	0	0	0	0	0	0	0	0	0	Other isolates
	HT20030305	PRJEB2655	SAMEA1904156	ERX267659	ERR294326	Sheep	Italy	Sardinia	2001	425	425	0			0	0	0	0	0	0	0	0	0	0	0	Other isolates
	61908	PRJEB2655	SAMEA2298602	ERX460160	ERR494744	Rabbit	Scotland	Central	2009	3092	425	0			0	0	0	0	0	0	0	0	0	0	0	Other isolates
	02-4228-J	PRJEB2655	SAMEA1033289	ERX062374	ERR084608	Cattle	Scotland	Unknown	2002	425	425	0			0	0	0	0	0	0	0	0	0	0	0	Other isolates
	M1790-98-1	PRJEB2655	SAMEA1929516	ERX359425	ERR387195	Rabbit	Scotland	Unknown	1998	3120	425	0			0	0	0	0	0	0	0	0	0	0	0	Other isolates
	ZTA09-03580-8-HSA	PRJEB2655	SAMEA2298560	ERX455903	ERR490449	Mouflon	Spain	Castilla-La Mancha	2009	425	425	0			1	0	0	0	0	0	0	0	0	0	0	Other isolates
	ZTA09-03668-9-HSA	PRJEB2655	SAMEA2298561	ERX455904	ERR490450	Red deer	Spain	Castilla-La Mancha	2009	2640	425	0			0	0	0	0	0	0	0	0	0	0	0	Other isolates
	ZTA09-03909-9-HSA	PRJEB2655	SAMEA2298562	ERX455905	ERR490451	Red deer	Spain	Castilla-La Mancha	2009	425	425	0			0	0	0	0	0	0	0	0	0	0	0	Other isolates
	ZTA10-00055-9-HSA	PRJEB2655	SAMEA2298563	ERX455906	ERR490452	Red deer	Spain	Castilla-La Mancha	2010	425	425	0			1	0	0	0	0	0	0	0	0	0	0	Other isolates
	ZTA10-00056-9-HSA	PRJEB2655	SAMEA2298564	ERX455907	ERR490453	Red deer	Spain	Castilla-La Mancha	2010	425	425	0			1	0	0	0	0	0	0	0	0	0	0	Other isolates
	ZTA10-00124-9-HSA	PRJEB2655	SAMEA2298565	ERX455908	ERR490454	Red deer	Spain	Castilla-La Mancha	2010	425	425	0			0	0	0	0	0	0	0	0	0	0	0	Other isolates
	ZTA10-00129-9-HSA	PRJEB2655	SAMEA2298566	ERX455909	ERR490455	Red deer	Spain	Castilla-La Mancha	2010	425	425	0			0	0	0	0	0	0	0	0	0	0	0	Other isolates
	ZTA10-00130-9-HSA	PRJEB2655	SAMEA2298567	ERX455910	ERR490456	Red deer	Spain	Castilla-La Mancha	2010	425	425	0			0	0	0	0	0	0	0	0	0	0	0	Other isolates
	ZTA10-00131-9-HSA	PRJEB2655	SAMEA2298568	ERX455911	ERR490457	Red deer	Spain	Castilla-La Mancha	2010	425	425	0			0	0	0	0	0	0	0	0	0	0	0	Other isolates
	ZTA10-00133-9-HSA	PRJEB2655	SAMEA2298569	ERX455912	ERR490458	Red deer	Spain	Castilla-La Mancha	2010	425	425	0			0	0	0	0	0	0	0	0	0	0	0	Other isolates
	ZTA10-00159-9-HSA	PRJEB2655	SAMEA2298570	ERX455913	ERR490459	Red deer	Spain	Castilla-La Mancha	2010	425	425	0			0	0	0	0	0	0	0	0	0	0	0	Other isolates
	ZTA10-02514-9-HSA	PRJEB2655	SAMEA2298572	ERX455915	ERR490461	Red deer	Spain	Castilla-La Mancha	2010	425	425	0			0	0	0	0	0	0	0	0	0	0	0	Other isolates
	ZTA10-02660-9-HSA	PRJEB2655	SAMEA2298573	ERX455916	ERR490462	Red deer	Spain	Castilla-La Mancha	2010	425	425	0			0	0	0	0	0	0	0	0	0	0	0	Other isolates
	ZTA10-02731-9-HSA	PRJEB2655	SAMEA2298574	ERX455917	ERR490463	Red deer	Spain	Castilla-La Mancha	2010	425	425	0			0	0	0	0	0	0	0	0	0	0	0	Other isolates
	ZTA10-02732-9-HSA	PRJEB2655	SAMEA2298575	ERX455918	ERR490464	Red deer	Spain	Castilla-La Mancha	2010	425	425	0			0	0	0	0	0	0	0	0	0	0	0	Other isolates
	ZTA10-02738-9-HSA	PRJEB2655	SAMEA2298576	ERX455919	ERR490465	Red deer	Spain	Castilla-La Mancha	2010	425	425	0			0	0	0	0	0	0	0	0	0	0	0	Other isolates
	ZTA10-02740-9-HSA	PRJEB2655	SAMEA2298577	ERX455920	ERR490466	Red deer	Spain	Castilla-La Mancha	2010	425	425	0			0	0	0	0	0	0	0	0	0	0	0	Other isolates
	ZTA10-02741-8-HSA	PRJEB2655	SAMEA2298578	ERX455921	ERR490467	Red deer	Spain	Castilla-La Mancha	2010	425	425	0			0	0	0	0	0	0	0	0	0	0	0	Other isolates
	ZTA11-00166-9-HAS	PRJEB2655	SAMEA2298582	ERX455925	ERR490471	Red deer	Spain	Castilla-La Mancha	2011	425	425	0			0	0	0	0	0	0	0	0	0	0	0	Other isolates
	ZTA11-00170-9-HSA	PRJEB2655	SAMEA2298583	ERX455926	ERR490472	Red deer	Spain	Castilla-La Mancha	2011	425	425	0			0	0	0	0	0	0	0	0	0	0	0	Other isolates
	ZTA10-02421-9-HSA	PRJEB2655	SAMEA2298571	ERX455914	ERR490460	Wild boar	Spain	Castilla-La Mancha	2010	2675	425	0			0	0	0	0	0	0	0	0	0	0	0	Other isolates
	ZTA11-00058-9-HSA	PRJEB2655	SAMEA2298579	ERX455922	ERR490468	Wild boar	Spain	Castilla-La Mancha	2011	2675	425	0			0	0	0	0	0	0	0	0	0	0	0	Other isolates
	ZTA11-00076-9-HSA	PRJEB2655	SAMEA2298580	ERX455923	ERR490469	Wild boar	Spain	Castilla-La Mancha	2011	425	425	0			0	0	0	0	0	0	0	0	0	0	0	Other isolates
	ZTA11-00088-9-HSA	PRJEB2655	SAMEA2298581	ERX455924	ERR490470	Wild boar	Spain	Castilla-La Mancha	2011	425	425	0			0	0	0	0	0	0	0	0	0	0	0	Other isolates
	ZTA11-00249-9-HSA	PRJEB2655	SAMEA2298584	ERX455927	ERR490473	Wild boar	Spain	Castilla-La Mancha	2011	425	425	0			0	0	0	0	0	0	0	0	0	0	0	Other isolates
	ZTA11-00256-9-HSA	PRJEB2655	SAMEA2298585	ERX455928	ERR490474	Wild boar	Spain	Castilla-La Mancha	2011	425	425	0			0	0	0	0	0	0	0	0	0	0	0	Other isolates
	DICM09-00281-9-HSA	PRJEB2655	SAMEA2298556	ERX455899	ERR490445	Iberian ibex	Spain	Catalonia	2009	425	425	0			1	0	0	0	0	0	0	0	0	0	0	Other isolates
	DICM09-01364-8-HSA	PRJEB2655	SAMEA2298558	ERX455901	ERR490447	Wild boar	Spain	Catalonia	2009	425	425	0			0	0	0	0	0	0	0	0	0	0	0	Other isolates
	004-0004-22k	PRJEB2655	SAMEA2298546	ERX455889	ERR490435	Sheep	Spain	Madrid	2004	1743	425	0			1	0	0	0	1	0	0	0	0	1	0	Other isolates
	004-0004-23k	PRJEB2655	SAMEA2298547	ERX455890	ERR490436	Sheep	Spain	Madrid	2004	1743	425	0			1	0	0	0	1	0	0	0	0	1	0	Other isolates
	BA06-02038	PRJEB2655	SAMEA2298548	ERX455891	ERR490437	Sheep	Spain	Madrid	2006	3105	425	0			1	0	0	0	1	0	0	0	0	1	0	Other isolates
	GKP136-4	PRJEB2655	SAMEA1708785	ERX221127	ERR246593	Cattle	Wales	Clwyd	2012	425	425	0			0	0	0	0	0	0	0	0	0	0	0	Other isolates
	GKP136-52	PRJEB2655	SAMEA1708788	ERX221147	ERR246613	Cattle	Wales	Dyfed	2012	425	425	0			0	0	0	0	0	0	0	0	0	0	0	Other isolates
	82223	PRJEB43456	SAMEA8200480	ERX5201591	ERR5417206	Human	Denmark	Funen	2012	6351	1943	1	B	CC1943:C1	0	0	1	1	0	0	0	0	0	0	0	Other isolates
	55-118-024	PRJEB43456	SAMEA8200668	ERX5201779	ERR5417028	Hedgehog	Denmark	Jutland	2016	3091	1943	1	B	CC1943:C1	0	0	1	1	0	0	0	0	0	0	0	Other isolates
	55-118-049	PRJEB43456	SAMEA8200686	ERX5201797	ERR5417046	Hedgehog	Denmark	Jutland	2016	3091	1943	1	B	CC1943:C1	0	0	1	1	0	0	0	0	0	0	0	Other isolates
	55-118-050	PRJEB43456	SAMEA8200687	ERX5201798	ERR5417047	Hedgehog	Denmark	Jutland	2016	3091	1943	1	B	CC1943:C1	0	0	1	1	0	0	0	0	0	0	0	Other isolates
	55-118-064	PRJEB43456	SAMEA8200696	ERX5201807	ERR5417056	Hedgehog	Denmark	Jutland	2016	3091	1943	1	B	CC1943:C1	0	0	1	1	0	0	0	0	0	0	0	Other isolates
	55-118-071	PRJEB43456	SAMEA8200699	ERX5201810	ERR5417059	Hedgehog	Denmark	Jutland	2016	3091	1943	1	B	CC1943:C1	0	0	1	1	0	0	0	0	0	0	0	Other isolates
	55-118-118	PRJEB43456	SAMEA8200735	ERX5201846	ERR5417095	Hedgehog	Denmark	Jutland	2016	3091	1943	1	B	CC1943:C1	0	0	1	1	0	0	0	0	0	0	0	Other isolates
	55-118-126	PRJEB43456	SAMEA8200739	ERX5201850	ERR5417099	Hedgehog	Denmark	Jutland	2016	3091	1943	1	B	CC1943:C1	0	0	1	1	0	0	0	0	0	0	0	Other isolates
	55-118-172	PRJEB43456	SAMEA8200760	ERX5201871	ERR5417120	Hedgehog	Denmark	Jutland	2016	3091	1943	1	B	CC1943:C1	0	0	1	1	0	0	0	0	0	0	0	Other isolates
	55-118-175	PRJEB43456	SAMEA8200762	ERX5201873	ERR5417122	Hedgehog	Denmark	Jutland	2016	3091	1943	1	B	CC1943:C1	0	0	1	1	0	0	0	0	0	0	0	Other isolates
	55-118-177	PRJEB43456	SAMEA8200764	ERX5201875	ERR5417124	Hedgehog	Denmark	Jutland	2016	3091	1943	1	B	CC1943:C1	0	0	1	1	0	0	0	0	0	0	0	Other isolates
	55-118-179	PRJEB43456	SAMEA8200765	ERX5201876	ERR5417125	Hedgehog	Denmark	Jutland	2016	3091	1943	1	B	CC1943:C1	0	0	1	1	0	0	0	0	0	0	0	Other isolates
	52520	PRJEB2655	SAMEA1463446	ERX132320	ERR156372	Human	Denmark	Jutland	2006	3091	1943	1	B	CC1943:C1	0	0	1	1	0	0	0	0	0	0	0	Other isolates
	61701	PRJEB2655	SAMEA1463316	ERX132333	ERR156385	Human	Denmark	Jutland	2008	3091	1943	1	B	CC1943:C1	0	0	1	1	0	0	0	0	0	0	0	Other isolates
	71803	PRJEB2655	SAMEA1463478	ERX132341	ERR156393	Human	Denmark	Jutland	2010	3091	1943	1	B	CC1943:C1	0	0	1	1	0	0	0	0	0	0	0	Other isolates
	77950	PRJEB2655	SAMEA1463327	ERX120721	ERR144793	Human	Denmark	Jutland	2011	3091	1943	1	B	CC1943:C1	0	0	1	1	0	0	0	0	0	0	0	Other isolates
	77964	PRJEB2655	SAMEA1463312	ERX120688	ERR144760	Human	Denmark	Jutland	2011	3091	1943	1	B	CC1943:C1	0	0	1	1	0	0	0	0	0	0	0	Other isolates
	83417	PRJEB43456	SAMEA8200491	ERX5201602	ERR5417217	Human	Denmark	Jutland	2012	3091	1943	1	B	CC1943:C1	0	0	1	1	0	0	0	0	0	0	0	Other isolates
	87784	PRJEB2655	SAMEA2298523	ERX455866	ERR490412	Human	Denmark	Jutland	2013	3091	1943	1	B	CC1943:C1	0	0	1	1	0	0	0	0	0	0	0	Other isolates
	89101	PRJEB2655	SAMEA2298540	ERX455883	ERR490429	Human	Denmark	Jutland	2013	3091	1943	1	B	CC1943:C1	0	0	1	1	0	0	0	0	0	0	0	Other isolates
	109878	PRJEB43456	SAMEA8200627	ERX5201738	ERR5417353	Human	Denmark	Jutland	2016	3091	1943	1	B	CC1943:C1	0	0	1	1	0	0	0	0	0	0	0	Other isolates
	110045	PRJEB43456	SAMEA8200629	ERX5201740	ERR5417355	Human	Denmark	Jutland	2016	3091	1943	1	B	CC1943:C1	0	0	1	1	0	0	0	0	0	0	0	Other isolates
	55-118-019	PRJEB43456	SAMEA8200663	ERX5201774	ERR5417023	Hedgehog	Denmark	Zealand	2016	3091	1943	1	B	CC1943:C1	0	0	1	1	0	0	0	0	0	0	0	Other isolates
	55-118-107	PRJEB43456	SAMEA8200727	ERX5201838	ERR5417087	Hedgehog	Denmark	Zealand	2016	3091	1943	1	B	CC1943:C1	0	0	1	1	0	0	0	0	0	0	0	Other isolates
	CBLA15	PRJEB3174	SAMEA2664302	ERX681171	ERR737480	Human	England	Cambridgeshire	2013	1943	1943	1	B	CC1943:C1	0	0	1	1	0	0	0	0	0	0	0	Other isolates
	H105140339	PRJEB2655	SAMEA1033353	ERX062521	ERR084755	Human	England	Dorset	2010	1946	1943	1	B	CC1943:C1	0	0	1	1	0	0	0	0	0	0	0	Other isolates
	8913	PRJEB2655	SAMEA1708804	ERX212165	ERR237629	Dog	England	Suffolk	2008	1943	1943	1	B	CC1943:C1	0	0	1	1	0	0	0	0	0	0	0	Other isolates
	46-27A	PRJEB2655	SAMEA1929537	ERX359340	ERR387110	Cattle	Wales	Dyfed	2013	3090	1943	1	B	CC1943:C1	0	0	1	1	0	0	0	0	0	0	0	Other isolates
	55-118-036	PRJEB43456	SAMEA8200678	ERX5201789	ERR5417038	Hedgehog	Denmark	Bornholm	2016	2361	1943	1	E	CC1943:C2	0	0	1	1	0	0	0	0	0	0	0	Other isolates
	55-118-135	PRJEB43456	SAMEA8200747	ERX5201858	ERR5417107	Hedgehog	Denmark	Bornholm	2016	2361	1943	1	E	CC1943:C2	0	0	1	1	0	0	0	0	0	0	0	Other isolates
	55-118-143	PRJEB43456	SAMEA8200750	ERX5201861	ERR5417110	Hedgehog	Denmark	Bornholm	2016	2361	1943	1	E	CC1943:C2	0	0	1	1	0	0	0	0	0	0	0	Other isolates
	55-118-148	PRJEB43456	SAMEA8200753	ERX5201864	ERR5417113	Hedgehog	Denmark	Bornholm	2016	2361	1943	1	E	CC1943:C2	0	0	1	1	0	0	0	0	0	0	0	Other isolates
	55-118-055	PRJEB43456	SAMEA8200692	ERX5201803	ERR5417052	Hedgehog	Denmark	Funen	2016	2361	1943	1	E	CC1943:C2	0	0	1	1	0	0	0	0	0	0	0	Other isolates
	55-118-056	PRJEB43456	SAMEA8200693	ERX5201804	ERR5417053	Hedgehog	Denmark	Funen	2016	2361	1943	1	E	CC1943:C2	0	0	1	1	0	0	0	0	0	0	0	Other isolates
	94689	PRJEB43456	SAMEA8200521	ERX5201632	ERR5417247	Human	Denmark	Funen	2014	2361	1943	1	E	CC1943:C2	0	0	1	1	0	0	0	0	0	0	0	Other isolates
	55-118-039	PRJEB43456	SAMEA8200679	ERX5201790	ERR5417039	Hedgehog	Denmark	Jutland	2016	2361	1943	1	E	CC1943:C2	0	0	1	1	0	0	0	0	0	0	0	Other isolates
	55-118-041	PRJEB43456	SAMEA8200681	ERX5201792	ERR5417041	Hedgehog	Denmark	Jutland	2016	2361	1943	1	E	CC1943:C2	0	0	1	1	0	0	0	0	0	0	0	Other isolates
	55-118-043	PRJEB43456	SAMEA8200682	ERX5201793	ERR5417042	Hedgehog	Denmark	Jutland	2016	2361	1943	1	E	CC1943:C2	0	0	1	1	0	0	0	0	0	0	0	Other isolates
	55-118-057	PRJEB43456	SAMEA8200694	ERX5201805	ERR5417054	Hedgehog	Denmark	Jutland	2016	2361	1943	1	E	CC1943:C2	0	0	1	1	0	0	0	0	0	0	0	Other isolates
	55-118-061	PRJEB43456	SAMEA8200695	ERX5201806	ERR5417055	Hedgehog	Denmark	Jutland	2016	2174	1943	1	E	CC1943:C2	0	0	1	1	0	0	0	0	0	0	0	Other isolates
	55-118-154	PRJEB43456	SAMEA8200755	ERX5201866	ERR5417115	Hedgehog	Denmark	Jutland	2016	2361	1943	1	E	CC1943:C2	0	0	1	1	0	0	0	0	0	0	0	Other isolates
	55-118-176	PRJEB43456	SAMEA8200763	ERX5201874	ERR5417123	Hedgehog	Denmark	Jutland	2016	2361	1943	1	E	CC1943:C2	0	0	1	1	0	0	0	0	0	0	0	Other isolates
	55-118-181	PRJEB43456	SAMEA8200766	ERX5201877	ERR5417126	Hedgehog	Denmark	Jutland	2016	2361	1943	1	E	CC1943:C2	0	0	1	1	0	0	0	0	0	0	0	Other isolates
	55-118-188	PRJEB43456	SAMEA8200771	ERX5201882	ERR5417131	Hedgehog	Denmark	Jutland	2016	2361	1943	1	E	CC1943:C2	0	0	1	1	0	0	0	0	0	0	0	Other isolates
	55-118-190	PRJEB43456	SAMEA8200772	ERX5201883	ERR5417132	Hedgehog	Denmark	Jutland	2016	2361	1943	1	E	CC1943:C2	0	0	1	1	0	0	0	0	0	0	0	Other isolates
	47434	PRJEB2655	SAMEA1463377	ERX132309	ERR156361	Human	Denmark	Jutland	2005	2361	1943	1	E	CC1943:C2	0	0	1	1	0	0	0	0	0	0	0	Other isolates
	52544-A	PRJEB2655	SAMEA1904144	ERX267646	ERR294313	Human	Denmark	Jutland	2006	2361	1943	1	E	CC1943:C2	0	0	1	1	0	0	0	0	0	0	0	Other isolates
	57147	PRJEB2655	SAMEA1463447	ERX132327	ERR156379	Human	Denmark	Jutland	2007	2173	1943	1	E	CC1943:C2	0	0	1	1	0	0	0	0	0	0	0	Other isolates
	61647	PRJEB2655	SAMEA1463324	ERX132332	ERR156384	Human	Denmark	Jutland	2008	2174	1943	1	E	CC1943:C2	0	0	1	1	0	0	0	0	0	0	0	Other isolates
	82452	PRJEB43456	SAMEA8200484	ERX5201595	ERR5417210	Human	Denmark	Jutland	2012	2174	1943	1	E	CC1943:C2	0	0	1	1	0	0	0	0	0	0	0	Other isolates
	92399	PRJEB43456	SAMEA8200508	ERX5201619	ERR5417234	Human	Denmark	Jutland	2014	2361	1943	1	E	CC1943:C2	0	0	1	1	0	0	0	0	0	0	0	Other isolates
	95614	PRJEB43456	SAMEA8200526	ERX5201637	ERR5417252	Human	Denmark	Jutland	2014	2361	1943	1	E	CC1943:C2	0	0	1	1	0	0	0	0	0	0	0	Other isolates
	104611	PRJEB43456	SAMEA8200603	ERX5201714	ERR5417329	Human	Denmark	Jutland	2015	2361	1943	1	E	CC1943:C2	0	0	1	1	0	0	0	0	0	0	0	Other isolates
	107704	PRJEB43456	SAMEA8200616	ERX5201727	ERR5417342	Human	Denmark	Jutland	2016	2361	1943	1	E	CC1943:C2	0	0	1	1	0	0	0	0	0	0	0	Other isolates
	103596	PRJEB43456	SAMEA8200589	ERX5201700	ERR5417315	Human	Denmark	Zealand	2015	2361	1943	1	E	CC1943:C2	0	0	1	1	0	0	0	0	0	0	0	Other isolates
	12-02875	PRJEB2655	SAMEA2054352	ERX284178	ERR310897	Human	Germany	Lower Saxony	2012	2361	1943	1	E	CC1943:C2	0	0	1	1	0	0	0	0	0	0	0	Other isolates
	12-01592	PRJEB2655	SAMEA2053351	ERX284170	ERR310889	Human	Germany	Lower Saxony	Unknown	2361	1943	1	E	CC1943:C2	0	0	1	1	0	0	0	0	0	0	0	Other isolates
	11-02449	PRJEB2655	SAMEA2053349	ERX284161	ERR310880	Human	Germany	Schleswig-Holstein	2011	2361	1943	1	E	CC1943:C2	0	0	1	1	0	0	0	0	0	0	0	Other isolates
	Sa08337-A	PRJEB2655	SAMEA1904139	ERX267644	ERR294311	Human	Sweden	Unknown	2008	2361	1943	1	E	CC1943:C2	0	0	1	1	0	0	0	0	0	0	0	Other isolates
	Sa13337	PRJEB2655	SAMEA1565131	ERX186320	ERR211655	Human	Sweden	Unknown	2011	2361	1943	1	E	CC1943:C2	0	0	1	1	0	0	0	0	0	0	0	Other isolates
	Sa13563	PRJEB2655	SAMEA1565148	ERX186322	ERR211657	Human	Sweden	Unknown	2012	2361	1943	1	E	CC1943:C2	0	0	1	1	0	0	0	0	0	0	0	Other isolates
	Sa12532	PRJEB2655	SAMEA1564956	ERX186310	ERR211645	Human	Sweden	Unknown	2013	2361	1943	1	E	CC1943:C2	0	0	1	1	0	0	0	0	0	0	0	Other isolates
	88203	PRJEB2655	SAMEA2298529	ERX455872	ERR490418	Human	Denmark	Jutland	2013	3119	1943	1	F	CC1943:C3	0	0	1	1	0	0	0	0	0	0	0	Other isolates
	55-118-014	PRJEB43456	SAMEA8200658	ERX5201769	ERR5417018	Hedgehog	Denmark	Zealand	2016	1943	1943	1	F	CC1943:C3	0	0	1	1	0	0	0	0	0	0	0	Other isolates
	55-118-015	PRJEB43456	SAMEA8200659	ERX5201770	ERR5417019	Hedgehog	Denmark	Zealand	2016	6433	1943	1	F	CC1943:C3	0	0	1	1	0	0	0	0	0	0	0	Other isolates
	55-118-026	PRJEB43456	SAMEA8200670	ERX5201781	ERR5417030	Hedgehog	Denmark	Zealand	2016	3091	1943	1	F	CC1943:C3	0	0	1	1	0	0	0	0	0	0	0	Other isolates
	55-118-027	PRJEB43456	SAMEA8200671	ERX5201782	ERR5417031	Hedgehog	Denmark	Zealand	2016	3091	1943	1	F	CC1943:C3	0	0	1	1	0	0	0	0	0	0	0	Other isolates
	55-118-029	PRJEB43456	SAMEA8200673	ERX5201784	ERR5417033	Hedgehog	Denmark	Zealand	2016	6433	1943	1	F	CC1943:C3	0	0	1	1	0	0	0	0	0	0	0	Other isolates
	55-118-081	PRJEB43456	SAMEA8200706	ERX5201817	ERR5417066	Hedgehog	Denmark	Zealand	2016	1943	1943	1	F	CC1943:C3	0	0	1	1	0	0	0	0	0	0	0	Other isolates
	55-118-083	PRJEB43456	SAMEA8200707	ERX5201818	ERR5417067	Hedgehog	Denmark	Zealand	2016	6433	1943	1	F	CC1943:C3	0	0	1	1	0	0	0	0	0	0	0	Other isolates
	55-118-088	PRJEB43456	SAMEA8200712	ERX5201823	ERR5417072	Hedgehog	Denmark	Zealand	2016	1943	1943	1	F	CC1943:C3	0	0	1	1	0	0	0	0	0	0	0	Other isolates
	55-118-094	PRJEB43456	SAMEA8200716	ERX5201827	ERR5417076	Hedgehog	Denmark	Zealand	2016	6433	1943	1	F	CC1943:C3	0	0	1	1	0	0	0	0	0	0	0	Other isolates
	55-118-095	PRJEB43456	SAMEA8200717	ERX5201828	ERR5417077	Hedgehog	Denmark	Zealand	2016	6433	1943	1	F	CC1943:C3	0	0	1	1	0	0	0	0	0	0	0	Other isolates
	55-118-101	PRJEB43456	SAMEA8200723	ERX5201834	ERR5417083	Hedgehog	Denmark	Zealand	2016	1943	1943	1	F	CC1943:C3	0	0	1	1	0	0	0	0	0	0	0	Other isolates
	55-118-102	PRJEB43456	SAMEA8200724	ERX5201835	ERR5417084	Hedgehog	Denmark	Zealand	2016	6433	1943	1	F	CC1943:C3	0	0	1	1	0	0	0	0	0	0	0	Other isolates
	55-118-106	PRJEB43456	SAMEA8200726	ERX5201837	ERR5417086	Hedgehog	Denmark	Zealand	2016	1943	1943	1	F	CC1943:C3	0	0	1	1	0	0	0	0	0	0	0	Other isolates
	55-118-108	PRJEB43456	SAMEA8200728	ERX5201839	ERR5417088	Hedgehog	Denmark	Zealand	2016	6433	1943	1	F	CC1943:C3	0	0	1	1	0	0	0	0	0	0	0	Other isolates
	55-118-111	PRJEB43456	SAMEA8200731	ERX5201842	ERR5417091	Hedgehog	Denmark	Zealand	2016	6433	1943	1	F	CC1943:C3	0	0	1	1	0	0	0	0	0	0	0	Other isolates
	55-118-112	PRJEB43456	SAMEA8200732	ERX5201843	ERR5417092	Hedgehog	Denmark	Zealand	2016	6433	1943	1	F	CC1943:C3	0	0	1	1	0	0	0	0	0	0	0	Other isolates
	55-118-133	PRJEB43456	SAMEA8200745	ERX5201856	ERR5417105	Hedgehog	Denmark	Zealand	2016	6433	1943	1	F	CC1943:C3	0	0	1	1	0	0	0	0	0	0	0	Other isolates
	55-118-134	PRJEB43456	SAMEA8200746	ERX5201857	ERR5417106	Hedgehog	Denmark	Zealand	2016	1943	1943	1	F	CC1943:C3	0	0	1	1	0	0	0	0	0	0	0	Other isolates
	41764	PRJEB2655	SAMEA1463344	ERX132300	ERR156352	Human	Denmark	Zealand	2004	1943	1943	1	F	CC1943:C3	0	0	1	1	0	0	0	0	0	0	0	Other isolates
	45899	PRJEB2655	SAMEA1463317	ERX132305	ERR156357	Human	Denmark	Zealand	2005	1943	1943	1	F	CC1943:C3	0	0	1	1	0	0	0	0	0	0	0	Other isolates
	47777	PRJEB2655	SAMEA1463371	ERX132310	ERR156362	Human	Denmark	Zealand	2005	1943	1943	1	F	CC1943:C3	0	0	1	1	0	0	0	0	0	0	0	Other isolates
	55012	PRJEB2655	SAMEA1463407	ERX132325	ERR156377	Human	Denmark	Zealand	2007	1943	1943	1	F	CC1943:C3	0	0	1	1	0	0	0	0	0	0	0	Other isolates
	57362	PRJEB2655	SAMEA1463432	ERX132328	ERR156380	Human	Denmark	Zealand	2007	1943	1943	1	F	CC1943:C3	0	0	1	1	0	0	0	0	0	0	0	Other isolates
	76918	PRJEB2655	SAMEA1463307	ERX120683	ERR144755	Human	Denmark	Zealand	2011	1943	1943	1	F	CC1943:C3	0	0	1	1	0	0	1	0	0	0	0	Other isolates
	81936	PRJEB43456	SAMEA8200478	ERX5201589	ERR5417204	Human	Denmark	Zealand	2012	1943	1943	1	F	CC1943:C3	0	0	1	1	0	0	0	0	0	0	0	Other isolates
	83074	PRJEB43456	SAMEA8200488	ERX5201599	ERR5417214	Human	Denmark	Zealand	2012	1943	1943	1	F	CC1943:C3	0	0	1	1	0	0	0	0	0	0	0	Other isolates
	85389	PRJEB2655	SAMEA2298513	ERX455858	ERR490404	Human	Denmark	Zealand	2013	1943	1943	1	F	CC1943:C3	0	0	1	1	0	0	0	0	0	0	0	Other isolates
	95183	PRJEB43456	SAMEA8200525	ERX5201636	ERR5417251	Human	Denmark	Zealand	2014	1943	1943	1	F	CC1943:C3	0	0	1	1	0	0	0	0	0	0	0	Other isolates
	101599	PRJEB43456	SAMEA8200570	ERX5201681	ERR5417296	Human	Denmark	Zealand	2015	6433	1943	1	F	CC1943:C3	0	0	1	1	0	0	0	0	0	0	0	Other isolates
	103913	PRJEB43456	SAMEA8200595	ERX5201706	ERR5417321	Human	Denmark	Zealand	2015	1943	1943	1	F	CC1943:C3	0	0	1	1	0	0	0	0	0	0	0	Other isolates
	12-1970-J	PRJEB2655	SAMEA1484794	ERX139320	ERR163443	Human	Scotland	Central	2012	1943	1943	1	F	CC1943:C3	0	0	1	1	0	0	0	0	0	0	0	Other isolates
	10-3514-K	PRJEB2655	SAMEA1033303	ERX062505	ERR084739	Human	Scotland	Strathclyde	2010	1943	1943	1	F	CC1943:C3	0	0	1	1	0	0	0	0	0	0	0	Other isolates
	07-5078-A	PRJEB2655	SAMEA1033453	ERX062365	ERR084599	Human	Scotland	Unknown	2007	1943	1943	1	F	CC1943:C3	0	0	1	1	0	0	0	0	0	0	0	Other isolates
	08-02734	PRJEB2655	SAMEA1484774	ERX139272	ERR163395	Human	Germany	Berlin	2008	1943	1943	0			0	0	0	0	0	0	0	0	0	0	0	Other isolates
