# Supplementary material for: Emergence of methicillin resistance predates the clinical use of antibiotics
Source: Nature. 2022 Jan 5;602(7895):135–41. doi: 10.1038/s41586-021-04265-w (PMC8810379; doi:10.1038/s41586-021-04265-w)
Supplement: Supplementary file 4 — Supplementary Data 1–10 and their accompanying legends. [file 41586_2021_4265_MOESM4_ESM.zip]

Archive with 10 entries (10 files):
- 2021-05-07654B-Supplementary Data 1.txt
- 2021-05-07654B-Supplementary Data 10.txt
- 2021-05-07654B-Supplementary Data 2.txt
- 2021-05-07654B-Supplementary Data 3.txt
- 2021-05-07654B-Supplementary Data 4.txt
- 2021-05-07654B-Supplementary Data 5.txt
- 2021-05-07654B-Supplementary Data 6.txt
- 2021-05-07654B-Supplementary Data 7.txt
- 2021-05-07654B-Supplementary Data 8.txt
- 2021-05-07654B-Supplementary Data 9.txt
