# Supplementary material for: Emergence of methicillin resistance predates the clinical use of antibiotics
Source: Nature. 2022 Jan 5;602(7895):135–41. doi: 10.1038/s41586-021-04265-w (PMC8810379; doi:10.1038/s41586-021-04265-w)
Supplement: Supplementary file 4 — Supplementary Data 1–10 and their accompanying legends. [file 41586_2021_4265_MOESM4_ESM.zip › 2021-05-07654B-Supplementary Data 1.txt]

(((((((((10PEMRSA:0,1PEMRSA:0):0.000228183,C03-125:5.071e-05):7.15269e-05,(((((((((((((((((((((((((((((((((((((((((((((20B-151:0,m-45-113:0):0,24A-183:0):0,24C-184:0):0,2B-110:0):0,1-54:0):0,34A-160:0):0,34B-161:0):0,34C-162:0):0,35B-163:0):0,3B-113:0):0,4A-114:0):0,4B-115:0):0,4C-116:0):0,5A-117:0):0,5B-118:0):0,5C-119:0):0,7B-121:0):0,CBLA7:0):0,H101740629:0):0,HPS-N147-A:0):0,HPS-N35:0):0,H112520221:5.07101e-05):0,H103360314:5.07096e-05):0,CBLA5:7.60633e-05):0,(GKP136-12:0,(34-178-A:0,m-38-12:0):0):7.60635e-05):0,(16F-114:0,(16B-115:0,16N-116:0):0):7.60636e-05):5.07105e-05,((2586-03:0,47209:0):5.07108e-05,(40758:5.07101e-05,((42038-A:5.07101e-05,(103586:0,(88447:0,(103369:0,99646:0):0):0):0):5.07103e-05,(47034:5.07109e-05,(47249:5.07101e-05,(10-01981:5.07105e-05,((66282:5.07099e-05,52902:0):5.07105e-05,((83327:0,(79123:0,(74006:0,(55-121-587:0,(55-121-586:0,(55-121-585:0,(55-118-031:0,(55-118-030:0,83401:0):0):0):0):0):0):0):0):5.07105e-05,(55-118-033:5.07103e-05,(55-118-035:7.60631e-05,(55-118-132:5.07099e-05,((101714:0,101958:0):5.07102e-05,((102382:0,103340:0):5.07098e-05,(70355:5.07106e-05,(75022:5.07097e-05,(77642:5.07102e-05,(78472-A:5.07097e-05,(85526:5.07105e-05,(92987:5.071e-05,((ASASM290:5.07099e-05,SA258:0):5.07105e-05,(IMT28429:7.60633e-05,(Sa07275:5.07103e-05,(Sa12786:5.07098e-05,(Sa14175:5.07102e-05,((Typ-59:0,(106416:0,(105606:0,(105500:0,(Ko:0,(H052960441:0,(Faar-9:0,(Faar-7:0,(Faar-2:0,(97169:0,(95624:0,(95126:0,(94614:0,(94233:0,(93900:0,(93678:0,(91941:0,(103630:0,(91549:0,(90329:0,(90005:0,(89620:0,(88406:0,(103531:0,(85736:0,(103530:0,(82698:0,(82693:0,(82430:0,(78491:0,(78085:0,(77960:0,(77800:0,(77762:0,(77433:0,(76057:0,(102625:0,(75814:0,(73829:0,(102612:0,(72976:0,(72270:0,(71795:0,(71274:0,(70782:0,(67921:0,(66603:0,(66519:0,(55-55-41:0,(55-55-29:0,(55-121-584:0,(55-121-583:0,(55-121-582:0,(55-121-581:0,(55-121-579:0,(55-121-578:0,(55-121-577:0,(55-121-576:0,(55-121-575:0,(55-121-574:0,(101399:0,(100771:0,(55-118-159:0,(55-118-123:0,(55-118-122:0,(100267:0,(55-118-114:0,(55-118-113:0,(55-118-110:0,(55-118-109:0,(55-118-100:0,(55-118-099:0,(55-118-098:0,(55-118-097:0,(55-118-096:0,(55-118-093:0,(55-118-091:0,(55-118-090:0,(55-118-087:0,(55-118-086:0,(55-118-079:0,(55-118-046:0,(55-118-025:0,(55-118-023:0,(55-118-022:0,(55-118-021:0,(55-118-020:0,(55-118-017:0,(55-118-016:0,(55-118-012:0,(51959:0,(51049:0,(45454:0,(43116:0,(43097:0,(43067:0,(2508-03:0,(2383-03:0,(12-00584:0,(111206:0,(110997:0,(110918:0,(110177:0,(110118:0,(110059:0,(11-02920:0,(11-02572:0,(109005:0,(108072:0,(08-02004:0,VB971931:0):0):0):0):0):0):0):0):0):0):0):0):0):0):0):0):0):0):0):0):0):0):0):0):0):0):0):0):0):0):0):0):0):0):0):0):0):0):0):0):0):0):0):0):0):0):0):0):0):0):0):0):0):0):0):0):0):0):0):0):0):0):0):0):0):0):0):0):0):0):0):0):0):0):0):0):0):0):0):0):0):0):0):0):0):0):0):0):0):0):0):0):0):0):0):0):0):0):0):0):0):0):0):0):0):0):0):0):0):0):0,((ZTA12-02838HSTA:0,ZTA12-02838HSTB:0):5.07103e-05,((ZTA09-03698-9HST:0,ZTA13-00933-60-SA:0):0,(ZTA13-00933-98-SA:0,ZTA13-00933-98-ST:0):5.07103e-05):0):5.07105e-05):0):0):0):0):0):0):0):0):0):0):0):0):0):0):0):0):0):0):0):0):0):0):0):0):0):0,(12-03832:0,5625:0):5.07096e-05):0,(12-03357:0,5590:0):5.07105e-05):0,12-02797:5.07105e-05):0,(12-02737:0,(12-02736:0,12-03630:0):0):5.07103e-05):0,12-01814:5.07106e-05):0,12-00585:5.07103e-05):0,(W6:0,(W5:0,(W4:0,(W3:0,(W2:0,(W1:0,(F9:0,(F8:0,(F7:0,(F6:0,(F5:0,(F4:0,(F3:0,(F2:0,(F1:0,(96428:0,(95802:0,(85324:0,(85083:0,(73760:0,(112762:0,W7:0):0):0):0):0):0):0):0):0):0):0):0):0):0):0):0):0):0):0):0):0):5.07099e-05):0,112239:5.07101e-05):0,11-02965:7.60635e-05):0,11-02739:7.60638e-05):0,(11-01497:5.07108e-05,(10-00768:7.60637e-05,(12-01772:0.00012677,(VB971945:5.07105e-05,(06-01833:0,(10-02462:0,(48-248:0,(10-01051:0,(2012S145:0,(2012S144:0,(12-03635:0,(12-00963:0,(09-01300:0,(08-02742:0,ST20120086:0):0):0):0):0):0):0):0):0):0):0):0):0):0):5.07101e-05):0,108309:5.07096e-05):0,((55-118-085:0,96112:0):0,108126:7.60638e-05):5.07098e-05):0,(106513:0,(81685:0,(55-121-590:0,(55-118-018:0,(107985:0,106530:0):0):0):0):0):5.07098e-05):0,(108918:0,109192:0):2.54882e-05):0,(((04-8348-C:0,07-1125-La:0):0,08-1442-V:5.07105e-05):7.60627e-05,(((12-03225:0,(11-03237:0,10-00991:0):0):5.07097e-05,(((55-121-442:0,(55-121-441:0,(55-121-440:0,(55-121-439:0,55-121-443:0):0):0):0):0,10345:5.06902e-05):7.60634e-05,(PF163766:5.07105e-05,((ST20111099:0,ST20111100:0):5.07097e-05,ST20120708:0):0):0):0):5.07104e-05,((08-4328-A:9.80356e-05,(02-5099-D:5.071e-05,(06-4573-H:0,(11-5210-Y:0,H115240114:0):0):0):0):5.07102e-05,(11-5378-Z:5.07103e-05,((110577:0,(110576:0,(110424:0,110578:0):0):0):5.07102e-05,(09-7342-H:5.071e-05,((66903:0,(100381:0,(27620-1632:0,89234:0):0):0):7.60636e-05,(51226:5.07102e-05,(51402:7.60639e-05,(51618:5.071e-05,(55-118-052:5.07106e-05,(((55-118-075:0,55-118-084:0):5.07105e-05,(96925:0,(83951:0,(55-118-129:0,99214:0):0):0):0):5.071e-05,(55-118-194:5.07098e-05,(((55-121-386:0,(55-121-385:0,(55-121-384:0,(55-121-383:0,(55-121-382:0,(55-121-381:0,(55-121-380:0,(55-121-379:0,(55-121-378:0,(55-121-377:0,(55-121-376:0,(55-121-375:0,(55-121-365:0,(55-121-362:0,(55-121-361:0,(55-121-360:0,(55-121-359:0,(55-121-357:0,(55-121-356:0,(55-121-353:0,(55-121-348:0,(55-121-347:0,(55-121-346:0,(55-121-341:0,(55-121-340:0,(55-121-339:0,(55-121-337:0,55-121-388:0):0):0):0):0):0):0):0):0):0):0):0):0):0):0):0):0):0):0):0):0):0):0):0):0):0):0):0,((55-121-336:0,55-121-338:0):5.07102e-05,((55-121-354:0,55-121-355:0):5.07104e-05,(55-121-358:5.071e-05,(55-121-370:0,55-121-371:0):5.07097e-05):0):0):0):5.07104e-05,((101874:0,102186:0):5.07101e-05,(57645:5.071e-05,(65727:5.071e-05,(66712:5.07107e-05,(71950:5.07107e-05,((76157:0,(73532:0,88049:0):0):5.07101e-05,(73533:5.07098e-05,((78163:0,(77989:0,VB969029:0):0):5.07102e-05,(78568:5.07106e-05,(87162:7.60632e-05,(88258:5.07107e-05,(91049:5.07105e-05,(91591:5.07095e-05,(94934:5.07107e-05,(95069:5.07101e-05,(99225:5.07104e-05,(99666:5.07107e-05,(H074300388:5.0706e-05,(((H104700070:0,H104720074:0):5.07099e-05,(MPS-13P:0,MPS-18-31:0):0):5.07101e-05,(H114700366:5.07105e-05,(Typ-158:5.07099e-05,((106202:0,(105478:0,(105130:0,(104585:0,(H061860351:0,(EF9a:0,(103909:0,(96318:0,(96211:0,(96209:0,(96208:0,(103908:0,(95798:0,(95623:0,(103652:0,(93143:0,(92320:0,(91548:0,(91300:0,(90290:0,(90000:0,(89681:0,(89619:0,(88744:0,(88743:0,(88542:0,(88535:0,(103538:0,(85717:0,(83539:0,(83533:0,(83415:0,(82598:0,(80012:0,(78935:0,(78734:0,(78651:0,(78191:0,(77601:0,(77575:0,(7594-1975:0,(75496:0,(73617:0,(72890:0,(102523:0,(102418:0,(61425:0,(58417:0,(55525:0,(55-121-552:0,(55-121-551:0,(55-121-550:0,(55-121-549:0,(55-121-548:0,(101215:0,(100858:0,(55-118-191:0,(55-118-185:0,(55-118-182:0,(55-118-173:0,(55-118-170:0,(55-118-163:0,(100737:0,(55-118-153:0,(55-118-146:0,(55-118-145:0,(55-118-130:0,(55-118-128:0,(55-118-119:0,(55-118-104:0,(10-7365-L:0,(55-118-078:0,(55-118-077:0,(55-118-076:0,(55-118-074:0,(55-118-054:0,(55-118-053:0,(10-4264-V:0,(55-118-045:0,(55-118-040:0,(55-118-011:0,(55-118-010:0,(55-118-009:0,(53202:0,(52154:0,(50963:0,(50327:0,(47860:0,(46771:0,(46-27:0,(44699:0,(43066:0,(21790-1992:0,(09-3741-Aa:0,(09-2364-C:0,(113186:0,(112940:0,(110928:0,(110475:0,(108489:0,m-36-46:0):0):0):0):0):0):0):0):0):0):0):0):0):0):0):0):0):0):0):0):0):0):0):0):0):0):0):0):0):0):0):0):0):0):0):0):0):0):0):0):0):0):0):0):0):0):0):0):0):0):0):0):0):0):0):0):0):0):0):0):0):0):0):0):0):0):0):0):0):0):0):0):0):0):0):0):0):0):0):0):0):0):0):0):0):0):0):0):0):0):0):0):0):0):0):0):0):0):0):0):0,106589:5.07099e-05):0):0):0):0):0):0):0):0):0):0):0):0):0):0):0):0):0):0):0):0):0):0):0):0):0):0):0):0):0):0):0):0):0):0):0):5.07103e-05):0,70611:5.07102e-05):5.071e-05,(ST20112013:5.07103e-05,(09-02838:5.07101e-05,((61088:0,61728:5.07102e-05):5.07105e-05,(CBLA3:7.6063e-05,((H105060288:5.07107e-05,H105020135:5.07102e-05):5.071e-05,(ST-20110820-A:5.07101e-05,(VB999987:5.07101e-05,(12-03290:0,ST20120132:0):0):0):0):0):0):0):0):5.071e-05):0):0,(Hog-4-Belly-220:0,(14B:0,(14A:0,Hog-4-Feet-222:0):0):0):5.07095e-05):0,((9B-126:0,(9A-124:0,(8C-123:0,(8A-122:0,(6C-120:0,(3A-112:0,(39B-170:0,(39A-169:0,(38C-168:0,(38A-167:0,(37C-166:0,(36C-164:0,(32C-159:0,(2C-111:0,(29B-80:0,(29B-189:0,(27C-156:0,(26C-187:0,(23B-155:0,(22C-154:0,(22A-153:0,(21C-152:0,(17C-178:0,(17B-147:0,(15B-143:0,(14B-140:0,(12C-133:0,(10C-129:0,(10B-128:0,(10A-127:0,9C-125:0):0):0):0):0):0):0):0):0):0):0):0):0):0):0):0):0):0):0):0):0):0):0):0):0):0):0):0):0):0):7.60634e-05,((MPROS0434:0,(MPROS0322:0,(MPROS0226:0,(CBLA6:0,(10C-11:0,(10B-10:0,(10A-9:0,SA325:0):0):0):0):0):0):0):5.07104e-05,((08-6601-A:0,10-1799-W:0):5.07101e-05,(((81344:0,(103061:0,(112076:0,89699:0):0):0):0,(100962:0,101077:5.07102e-05):5.07105e-05):5.07103e-05,((1C-109:0,(1B-108:0,(1A-107:0,(15C-144:0,(15A-142:0,(14C-141:0,(13C-139:0,(13B-138:0,(13A-134:0,(12B-132:0,(12A-131:0,30B-157:0):0):0):0):0):0):0):0):0):0):0):5.07101e-05,((NH1B-355:0,1645-2005:7.60632e-05):7.6063e-05,((2009S117:5.07104e-05,2012S090:0):5.07096e-05,(21:7.60633e-05,(10-00012:0.000101417,((((88203:0,(81936:0,(55012:0,(55-118-134:0,(55-118-111:0,(55-118-108:0,(55-118-106:0,(55-118-102:0,(55-118-101:0,(55-118-094:0,(55-118-083:0,(55-118-081:0,(55-118-029:0,(55-118-026:0,(47777:0,(41764:0,103913:0):0):0):0):0):0):0):0):0):0):0):0):0):0):0):0):0,(55-118-014:0,(45899:0,95183:0):0):0.000101417):0,(((55-121-631:0,(55-121-589:0,(55-121-588:0,(55-121-580:0,(55-121-573:0,(55-121-572:0,(55-121-571:0,(101599:0,(55-118-133:0,(55-118-112:0,(55-118-015:0,55-121-632:0):0):0):0):0):0):0):0):0):0):0):0,55-118-095:5.07096e-05):5.07101e-05,(55-118-027:5.071e-05,(55-118-088:7.60638e-05,(55-121-630:5.07099e-05,(57362:5.071e-05,(76918:5.071e-05,(85389:5.07104e-05,83074:5.07108e-05):0):0):0):0):0):0):0):5.07097e-05,(43339:5.07103e-05,((55-121-272:0,(55-121-271:0,(55-121-270:0,55-121-303:0):0):0):5.07098e-05,((55-121-300:0,(55-121-299:0,(55-121-274:0,(55-121-273:0,55-121-301:0):0):0):0):5.07104e-05,(80810:5.07102e-05,((85583:0,86668:0):5.071e-05,(87817:7.60629e-05,(103744:5.07102e-05,((C04-288:5.07103e-05,B307063:7.60637e-05):5.071e-05,((C03-370:0,(C03-367:0,(C03-366:0,(C03-365:0,(C03-364:0,(C03-363:0,(C03-362:0,(C01611:0,C03-371:0):0):0):0):0):0):0):0):5.07105e-05,(CBLA4:0.000101417,(H092840495:5.07101e-05,(H114120153:5.07101e-05,(H114500111:7.6064e-05,((HPS-Tr8:5.07104e-05,MPS-18-67:5.07108e-05):7.60632e-05,(ST20111591:7.19785e-05,(ST20120048:0.000101416,(ST20120827:5.07098e-05,((m-38-58:0,(Ta320:0,(07-7672-A:0,(MPROS0155:0,(Isolat-2:0,(Isolat-1:0,(HPS-Tr34:0,(H111840162:0,(EOE062:0,(CBLA8:0,(104004:0,(07-5078-A:0,(97587:0,(92128:0,(78279:0,(76933:0,(76451:0,(73415:0,(07-03307:0,(55181:0,(55-121-772:0,(55-121-771:0,(55-121-770:0,(55-121-769:0,(55-121-768:0,(55-121-767:0,(55-121-766:0,(55-121-765:0,(55-121-764:0,(55-121-763:0,(55-121-387:0,(55-121-374:0,(55-121-373:0,(55-121-372:0,(55-121-369:0,(55-121-368:0,(55-121-366:0,(55-121-352:0,(55-121-351:0,(55-121-350:0,(55-121-349:0,(55-121-345:0,(55-121-344:0,(55-121-343:0,(55-121-342:0,(55-121-309:0,(55-121-308:0,(55-121-306:0,(55-121-296:0,(55-121-294:0,(55-121-293:0,(55-121-292:0,(55-121-291:0,(55-121-288:0,(55-121-275:0,(55-121-269:0,(55-121-268:0,(55-118-067:0,(10-3514-K:0,(55-118-028:0,(10-02571:0,(40C-171:0,(4099:0,(10-00153:0,(31C-85:0,(31B-158:0,(1N-124:0,(1F-1:0,(1B-122:0,(12-1970-J:0,(12-04565:0,(12-03586:0,(12-03489:0,(12-03171:0,(12-01150:0,(12-00054:0,(09-02494:0,(11-5762-X:0,(11-1S-043:0,(11-03319:0,(11-03136:0,(11-03036:0,(11-02734:0,(11-00529:0,m-42-40:0):0):0):0):0):0):0):0):0):0):0):0):0):0):0):0):0):0):0):0):0):0):0):0):0):0):0):0):0):0):0):0):0):0):0):0):0):0):0):0):0):0):0):0):0):0):0):0):0):0):0):0):0):0):0):0):0):0):0):0):0):0):0):0):0):0):0):0):0):0):0):0):0):0):0):0):0):0):0):0):0):0):0):0):0,VB964992:7.60631e-05):0):0):0):0):0):0):0):0):0):0):0):0):0):0):0):0):0):0):0):0):0):0):0):0):0):0):0):0):0,(((ST20111761:5.07102e-05,12-02743:5.07102e-05):5.07105e-05,(ST20111557:7.60631e-05,(5752:5.07101e-05,(ST20111555:5.07102e-05,(VB971816:5.07103e-05,VB969935:5.07108e-05):0):0):0):0):5.07098e-05,((Sa13745:0,Sa13777:0):0,((Sa12421:0,(Sa12330:0,(Sa12176:0,(Sa12167:0,Sa13345:0):0):0):0):0,Sa10237:5.07099e-05):5.07106e-05):5.07096e-05):0):5.07096e-05,((110652:5.07105e-05,(109936:5.071e-05,(111247:5.07102e-05,(53165:5.07103e-05,((100255:0,92804:0):5.07105e-05,((63038:0,85199:0):5.07102e-05,((73348:5.07097e-05,(104213:5.07102e-05,(106126:0,(99625:0,(99404:0,(96926:0,(96832:0,(96739:0,(96117:0,(95713:0,(94619:0,(93621:0,(93495:0,(92553:0,(91884:0,(90141:0,(88868:0,(88410:0,(87877:0,(87325:0,(87226:0,(82379:0,(78087:0,(103076:0,(77431:0,(73876:0,(71482:0,(67925:0,(67479:0,(60396:0,(101528:0,(55-118-184:0,(55-118-155:0,(55-118-065:0,(112889:0,(112307:0,(111491:0,(108566:0,106965:0):0):0):0):0):0):0):0):0):0):0):0):0):0):0):0):0):0):0):0):0):0):0):0):0):0):0):0):0):0):0):0):0):0):0):0):0):0):0,(82133:5.07099e-05,(85979:5.07095e-05,(103917:5.07104e-05,((97058:0,97190:0):7.60638e-05,(Z-41:0,(Z-40:0,(Z-39:0,(Mara-6:0,(Mara-2:0,(Mara-1:0,(Mara-15:0,(Mara-13:0,(Mara-11:0,Z-42:0):0):0):0):0):0):0):0):0):5.07103e-05):0):0):0):0):0):0):0):0):0):0):0.000101416,(11-02449:5.07107e-05,((52544-A:7.60628e-05,((18B-179:0,(11C-130:0,19A-136:0):0):5.07099e-05,(55-118-061:5.07102e-05,((104611:0,(95614:0,(82452:0,(61647:0,(57147:0,(55-118-043:0,(55-118-041:0,(55-118-039:0,(47434:0,(27A-75:0,(26B-73:0,(26A-185:0,107704:0):0):0):0):0):0):0):0):0):0):0):0):0,55-118-154:5.07103e-05):0):0):0):5.07103e-05,(12-01592:7.60623e-05,((((09-4633-Ca:0,09-8549-Q:0):5.07102e-05,((AB773:0,AB775:0):5.07099e-05,((ST20121152:0,(M1472-93-1:0,(09-4657-D:0,Sa13128:0):0):0):0,(Sa13307:0,(Sa13306:0,(Sa12641:0,Sa14282:0):0):0):5.07106e-05):0):0):0,(77744:0,((Sa14126:5.07098e-05,(Sa11137:5.071e-05,Sa13766:5.07103e-05):5.07103e-05):0,((Sa12684:0,Sa14177:0):5.07104e-05,(106339:5.07102e-05,(Sa12802:0,Sa14003:0):5.07102e-05):0):0):0):7.60625e-05):0.000101368,(((55-118-181:5.07104e-05,((5127:5.07099e-05,(Typ-12:5.07101e-05,ba597:0):0):7.60639e-05,(AC-104-13:5.06915e-05,ST20120650:7.60638e-05):5.07101e-05):5.07101e-05):0,(Sa12532:0,55-118-176:5.07101e-05):5.07106e-05):0,((55-118-148:5.07103e-05,(55-118-135:0,(55-118-036:0,55-118-143:0):0):0):5.07104e-05,((Sa13337:0,(Sa08337-A:0,(94689:0,(103596:0,(12-02875:0,Sa13563:0):0):0):0):0):0,((55-118-188:0,(55-118-057:0,(55-118-056:0,(55-118-055:0,92399:0):0):0):0):0,55-118-190:5.07099e-05):7.60628e-05):0):0):0):0):0):0):0):0):0,(Sa12598:0,Sa12939:0):5.07101e-05):2.27425e-06,((((((((((((((((((M4A:7.60639e-05,10-7550-D:0):7.60641e-05,(m-37-66:7.6063e-05,HPS-Ta222:7.60627e-05):0):0,45-193:7.60629e-05):0,44-134:7.60628e-05):0,(m-32-4:0,(41-56:7.60627e-05,42-117:5.07102e-05):0):5.07104e-05):0,(LGA251:0,LGA254:5.07101e-05):5.07104e-05):0,H114500110:5.07108e-05):0,H114440275:5.07106e-05):0,H093880936:5.07107e-05):0,(55-121-280:0,(55-121-279:0,55-121-281:0):0):5.07107e-05):0,48-161:5.07099e-05):0,41-76:5.07097e-05):0,((48-122:0,(31-78:0,m-31-79:0):0):5.07099e-05,(EF65b:5.07095e-05,((42-51:0,((GKP138-71:0,m-40-71:0):5.07099e-05,42-75:5.071e-05):0):5.071e-05,(MPS-6T:5.07105e-05,((H102840444:7.60628e-05,m-37-19:5.07102e-05):0,(OH15E:0,m-27-28:5.07101e-05):5.07101e-05):0):0):0):0):0):0,(m-40-25:0,(m-37-59:0,(m-34-122:0,(m-34-121:0,(m-33-6:0,(m-31-77:0,(SA179:0,(PI-41-95:0,(NH3B-319:0,(NH2B-07:0,(MPS-6H:0,(MPS-15AL:0,(H114840491:0,(H113700068:0,(H112000120:0,(H110820268:0,(H110820267:0,(H091100226:0,(GKP138-36:0,(CBLA14:0,(C02-937:0,(55-121-367:0,(55-121-364:0,(55-121-363:0,(10-4445-J:0,(48-59:0,(48-288:0,(47-309:0,(47-298:0,(47-156:0,(42-72:0,(41-50:0,(41-23:0,m-40-36:0):0):0):0):0):0):0):0):0):0):0):0):0):0):0):0):0):0):0):0):0):0):0):0):0):0):0):0):0):0):0):0):0):0):0,(MPS-13x:5.07097e-05,47-116:0):5.07107e-05):5.071e-05,((46-27A:7.60629e-05,(55-118-064:7.60635e-05,(55-118-107:5.07107e-05,(55-118-179:5.071e-05,((77964:0,83417:0):5.07102e-05,((87784:0,(77950:0,(71803:0,(61701:0,(55-118-177:0,(55-118-175:0,(55-118-172:0,(55-118-126:0,(55-118-118:0,(55-118-071:0,(55-118-050:0,(55-118-049:0,(55-118-024:0,(55-118-019:0,(52520:0,(110045:0,(109878:0,89101:0):0):0):0):0):0):0):0):0):0):0):0):0):0):0):0):0):0,(82223:7.60635e-05,(CBLA15:5.07106e-05,8913:5.07102e-05):0):0):0):0):0):0):0):5.07099e-05,((3F-118:0,(3B-120:0,3N-121:0):0):5.07098e-05,(H105140339:5.07101e-05,(55-121-295:0,55-121-289:5.07102e-05):7.60632e-05):0):0):0):5.071e-05,((C02-467:0,NH1B-396:0):7.60642e-05,SA227:0):0):5.07097e-05,((82296:0,(76618:0,(102181:0,104089:0):0):0):0.000101417,((55-118-139:0,91259:0):5.07104e-05,(94091:5.07105e-05,((104322:0,(99253:0,(99221:0,(97027:0,(96989:0,(91167:0,(88448:0,(88129:0,(87818:0,(83198:0,(81911:0,(78742:0,(76626:0,(76006:0,(71957:0,(67909:0,(5r:0,(100951:0,(55-118-196:0,(55-118-136:0,(55-118-127:0,(55-118-051:0,(38r:0,(3544-11:0,(3269-12:0,(112861:0,(109768:0,Sb2:0):0):0):0):0):0):0):0):0):0):0):0):0):0):0):0):0):0):0):0):0):0):0):0):0):0):0):0,(101294:7.6064e-05,(77820:0,104363:0):0):7.60636e-05):0):0):0.000126771):0):4.843605e-05);
