# Supplementary material for: Emergence of methicillin resistance predates the clinical use of antibiotics
Source: Nature. 2022 Jan 5;602(7895):135–41. doi: 10.1038/s41586-021-04265-w (PMC8810379; doi:10.1038/s41586-021-04265-w)
Supplement: Supplementary file 4 — Supplementary Data 1–10 and their accompanying legends. [file 41586_2021_4265_MOESM4_ESM.zip › 2021-05-07654B-Supplementary Data 10.txt]

#NEXUS
begin taxa;
	dimensions ntax=130;
	taxlabels
	07-5078-A
	08-02734
	10-3514-K
	101599
	103596
	103913
	104611
	107704
	109878
	11-02449
	110045
	11C-130
	12-01592
	12-02875
	12-1970-J
	18B-179
	19A-136
	26A-185
	26B-73
	27A-75
	3B-120
	3F-118
	3N-121
	41764
	45899
	46-27A
	47434
	47777
	52520
	52544-A
	55-118-014
	55-118-015
	55-118-019
	55-118-024
	55-118-026
	55-118-027
	55-118-029
	55-118-036
	55-118-039
	55-118-041
	55-118-043
	55-118-049
	55-118-050
	55-118-055
	55-118-056
	55-118-057
	55-118-061
	55-118-064
	55-118-071
	55-118-081
	55-118-083
	55-118-088
	55-118-094
	55-118-095
	55-118-101
	55-118-102
	55-118-106
	55-118-107
	55-118-108
	55-118-111
	55-118-112
	55-118-118
	55-118-126
	55-118-133
	55-118-134
	55-118-135
	55-118-143
	55-118-148
	55-118-154
	55-118-172
	55-118-175
	55-118-176
	55-118-177
	55-118-179
	55-118-181
	55-118-188
	55-118-190
	55-121-289
	55-121-295
	55-121-342
	55-121-343
	55-121-344
	55-121-345
	55-121-349
	55-121-350
	55-121-351
	55-121-352
	55-121-366
	55-121-368
	55-121-369
	55-121-372
	55-121-387
	55-121-571
	55-121-572
	55-121-573
	55-121-580
	55-121-588
	55-121-589
	55-121-630
	55-121-631
	55-121-632
	55012
	57147
	57362
	61647
	61701
	71803
	76918
	77950
	77964
	81936
	82223
	82452
	83074
	83417
	85389
	87784
	88203
	89101
	8913
	92399
	94689
	95183
	95614
	CBLA15
	H105140339
	Sa08337-A
	Sa12532
	Sa13337
	Sa13563
;
end;
begin trees;
	tree tree_1 = [&R] ((((((((((((((109878:0.676677,110045:0.701334):28.308581,(77950:22.810201,55-118-172:27.82664):1.380079):2.233894,(((61701:5.251018,(87784:9.021564,(89101:8.984489,((55-118-071:5.89102,55-118-126:5.921157):5.052851,55-118-177:11.021725):0.729203):0.265157):1.229454):0.027168,((55-118-049:0.038127,55-118-050:0.027168):9.137551,55-118-118:9.055586):4.066891):17.946674,55-118-175:…
end;
begin figtree;
	set appearance.backgroundColorAttribute="Default";
	set appearance.backgroundColour=#ffffff;
	set appearance.branchColorAttribute="User selection";
	set appearance.branchColorGradient=false;
	set appearance.branchLineWidth=1.0;
	set appearance.branchMinLineWidth=0.0;
	set appearance.branchWidthAttribute="Fixed";
	set appearance.foregroundColour=#000000;
	set appearance.hilightingGradient=false;
	set appearance.selectionColour=#2d3680;
	set branchLabels.colorAttribute="User selection";
	set branchLabels.displayAttribute="Branch times";
	set branchLabels.fontName="sansserif";
	set branchLabels.fontSize=8;
	set branchLabels.fontStyle=0;
	set branchLabels.isShown=false;
	set branchLabels.significantDigits=4;
	set layout.expansion=0;
	set layout.layoutType="RECTILINEAR";
	set layout.zoom=0;
	set legend.attribute=null;
	set legend.fontSize=10.0;
	set legend.isShown=false;
	set legend.significantDigits=4;
	set nodeBars.barWidth=4.0;
	set nodeBars.displayAttribute=null;
	set nodeBars.isShown=false;
	set nodeLabels.colorAttribute="User selection";
	set nodeLabels.displayAttribute="Node ages";
	set nodeLabels.fontName="sansserif";
	set nodeLabels.fontSize=8;
	set nodeLabels.fontStyle=0;
	set nodeLabels.isShown=false;
	set nodeLabels.significantDigits=4;
	set nodeShapeExternal.colourAttribute=null;
	set nodeShapeExternal.isShown=false;
	set nodeShapeExternal.minSize=10.0;
	set nodeShapeExternal.scaleType=Width;
	set nodeShapeExternal.shapeType=Circle;
	set nodeShapeExternal.size=4.0;
	set nodeShapeExternal.sizeAttribute=null;
	set nodeShapeInternal.colourAttribute=null;
	set nodeShapeInternal.isShown=false;
	set nodeShapeInternal.minSize=10.0;
	set nodeShapeInternal.scaleType=Width;
	set nodeShapeInternal.shapeType=Circle;
	set nodeShapeInternal.size=4.0;
	set nodeShapeInternal.sizeAttribute=null;
	set polarLayout.alignTipLabels=false;
	set polarLayout.angularRange=0;
	set polarLayout.rootAngle=0;
	set polarLayout.rootLength=100;
	set polarLayout.showRoot=true;
	set radialLayout.spread=0.0;
	set rectilinearLayout.alignTipLabels=false;
	set rectilinearLayout.curvature=0;
	set rectilinearLayout.rootLength=100;
	set scale.offsetAge=0.0;
	set scale.rootAge=1.0;
	set scale.scaleFactor=1.0;
	set scale.scaleRoot=false;
	set scaleAxis.automaticScale=true;
	set scaleAxis.fontSize=8.0;
	set scaleAxis.isShown=false;
	set scaleAxis.lineWidth=1.0;
	set scaleAxis.majorTicks=1.0;
	set scaleAxis.minorTicks=0.5;
	set scaleAxis.origin=0.0;
	set scaleAxis.reverseAxis=false;
	set scaleAxis.showGrid=true;
	set scaleBar.automaticScale=true;
	set scaleBar.fontSize=10.0;
	set scaleBar.isShown=true;
	set scaleBar.lineWidth=1.0;
	set scaleBar.scaleRange=0.0;
	set tipLabels.colorAttribute="User selection";
	set tipLabels.displayAttribute="Names";
	set tipLabels.fontName="sansserif";
	set tipLabels.fontSize=8;
	set tipLabels.fontStyle=0;
	set tipLabels.isShown=true;
	set tipLabels.significantDigits=4;
	set trees.order=false;
	set trees.orderType="increasing";
	set trees.rooting=false;
	set trees.rootingType="User Selection";
	set trees.transform=false;
	set trees.transformType="cladogram";
end;
