# Supplementary material for: Emergence of methicillin resistance predates the clinical use of antibiotics
Source: Nature. 2022 Jan 5;602(7895):135–41. doi: 10.1038/s41586-021-04265-w (PMC8810379; doi:10.1038/s41586-021-04265-w)
Supplement: Supplementary file 4 — Supplementary Data 1–10 and their accompanying legends. [file 41586_2021_4265_MOESM4_ESM.zip › 2021-05-07654B-Supplementary Data 2.txt]

#NEXUS
begin taxa;
	dimensions ntax=853;
	taxlabels
	02-5099-D
	04-8348-C
	06-01833
	06-4573-H
	07-03307
	07-1125-La
	07-7672-A
	08-02004
	08-02742
	08-1442-V
	08-4328-A
	08-6601-A
	09-01300
	09-02494
	09-02838
	09-2364-C
	09-3741-Aa
	09-4633-Ca
	09-4657-D
	09-7342-H
	09-8549-Q
	1-54
	10-00012
	10-00153
	10-00768
	10-00991
	10-01051
	10-01981
	10-02462
	10-02571
	10-1799-W
	10-4264-V
	10-7365-L
	100255
	100267
	100381
	100737
	100771
	100858
	100951
	100962
	101077
	101215
	101294
	101399
	101528
	101714
	101874
	101958
	102181
	102186
	102382
	102418
	102523
	102612
	102625
	103061
	103076
	103340
	103369
	10345
	103530
	103531
	103538
	103586
	103630
	103652
	103744
	103908
	103909
	103917
	104004
	104089
	104213
	104322
	104363
	104585
	105130
	105478
	105500
	105606
	106126
	106202
	106339
	106416
	106513
	106530
	106589
	106965
	107985
	108072
	108126
	108309
	108489
	108566
	108918
	109005
	109192
	109768
	109936
	10A-127
	10A-9
	10B-10
	10B-128
	10C-11
	10C-129
	10PEMRSA
	11-00529
	11-01497
	11-02572
	11-02734
	11-02739
	11-02920
	11-02965
	11-03036
	11-03136
	11-03237
	11-03319
	11-1S-043
	11-1S-050
	11-5210-Y
	11-5378-Z
	11-5762-X
	110059
	110118
	110177
	110424
	110475
	110576
	110577
	110578
	110652
	110918
	110928
	110997
	111206
	111247
	111491
	112076
	112239
	112307
	112632
	112762
	112861
	112889
	112940
	113186
	12-00054
	12-00584
	12-00585
	12-00963
	12-01150
	12-01772
	12-01814
	12-02736
	12-02737
	12-02743
	12-02797
	12-03171
	12-03225
	12-03290
	12-03357
	12-03489
	12-03586
	12-03630
	12-03635
	12-03832
	12-04565
	1261
	1264
	1280
	1281
	1284
	12A-131
	12B-132
	12C-133
	13A-134
	13B-138
	13C-139
	14A
	14B
	14B-140
	14C-141
	15A-142
	15B-143
	15C-144
	1645-2005
	16B-115
	16F-114
	16N-116
	17B-147
	17C-178
	184-356
	190-463
	191-464
	1A-107
	1B-108
	1B-122
	1C-109
	1F-1
	1N-124
	1PEMRSA
	2009S117
	201-490
	2012S090
	2012S144
	2012S145
	20B-151
	21
	21790-1992
	21C-152
	22-M118-08-10
	22A-153
	22C-154
	2383-03
	23B-155
	24A-183
	24C-184
	2508-03
	2586-03
	26C-187
	27620-1632
	27C-156
	29B-189
	29B-80
	2A-6
	2B-110
	2C-111
	2C-14
	30B-157
	31547-1
	31B-158
	31B-84
	31C-85
	3269-12
	32C-159
	34-178-A
	34A-160
	34B-161
	34C-162
	3544-11
	3586-03
	35B-163
	36C-164
	37C-166
	38A-167
	38C-168
	38r
	39A-169
	39B-170
	3A-112
	3B-113
	40758
	4099
	40C-171
	42038-A
	43066
	43067
	43097
	43116
	43339
	44699
	45454
	46-27
	46771
	47034
	47209
	47249
	47860
	48-248
	4A-114
	4B-115
	4C-116
	50327
	50963
	51049
	51226
	5127
	51402
	51618
	51959
	52154
	52902
	53165
	53202
	55-118-009
	55-118-010
	55-118-011
	55-118-012
	55-118-016
	55-118-017
	55-118-018
	55-118-020
	55-118-021
	55-118-022
	55-118-023
	55-118-025
	55-118-028
	55-118-030
	55-118-031
	55-118-033
	55-118-035
	55-118-040
	55-118-045
	55-118-046
	55-118-051
	55-118-052
	55-118-053
	55-118-054
	55-118-065
	55-118-067
	55-118-074
	55-118-075
	55-118-076
	55-118-077
	55-118-078
	55-118-079
	55-118-084
	55-118-085
	55-118-086
	55-118-087
	55-118-090
	55-118-091
	55-118-093
	55-118-096
	55-118-097
	55-118-098
	55-118-099
	55-118-100
	55-118-104
	55-118-109
	55-118-110
	55-118-113
	55-118-114
	55-118-119
	55-118-122
	55-118-123
	55-118-127
	55-118-128
	55-118-129
	55-118-130
	55-118-132
	55-118-136
	55-118-139
	55-118-145
	55-118-146
	55-118-153
	55-118-155
	55-118-159
	55-118-163
	55-118-170
	55-118-173
	55-118-182
	55-118-183
	55-118-184
	55-118-185
	55-118-191
	55-118-194
	55-118-196
	55-121-268
	55-121-269
	55-121-270
	55-121-271
	55-121-272
	55-121-273
	55-121-274
	55-121-275
	55-121-288
	55-121-291
	55-121-292
	55-121-293
	55-121-294
	55-121-296
	55-121-299
	55-121-300
	55-121-301
	55-121-303
	55-121-305
	55-121-306
	55-121-308
	55-121-309
	55-121-336
	55-121-337
	55-121-338
	55-121-339
	55-121-340
	55-121-341
	55-121-346
	55-121-347
	55-121-348
	55-121-353
	55-121-354
	55-121-355
	55-121-356
	55-121-357
	55-121-358
	55-121-359
	55-121-360
	55-121-361
	55-121-362
	55-121-365
	55-121-370
	55-121-371
	55-121-373
	55-121-374
	55-121-375
	55-121-376
	55-121-377
	55-121-378
	55-121-379
	55-121-380
	55-121-381
	55-121-382
	55-121-383
	55-121-384
	55-121-385
	55-121-386
	55-121-388
	55-121-389
	55-121-390
	55-121-439
	55-121-440
	55-121-441
	55-121-442
	55-121-443
	55-121-548
	55-121-549
	55-121-550
	55-121-551
	55-121-552
	55-121-574
	55-121-575
	55-121-576
	55-121-577
	55-121-578
	55-121-579
	55-121-581
	55-121-582
	55-121-583
	55-121-584
	55-121-585
	55-121-586
	55-121-587
	55-121-590
	55-121-713
	55-121-763
	55-121-764
	55-121-765
	55-121-766
	55-121-767
	55-121-768
	55-121-769
	55-121-770
	55-121-771
	55-121-772
	55-2005-05-mb205-505
	55-55-29
	55-55-41
	55181
	55525
	5590
	56-2006-05-92-123
	5625
	5752
	57645
	58417
	5A-117
	5B-118
	5C-119
	5r
	60-2006-05-mb-305-11
	60396
	61-2006-05-483-100
	61088
	61425
	61728
	63038
	65362
	65727
	66282
	66519
	66603
	66712
	66903
	67-2006-05-me575-2
	67479
	67909
	67921
	67925
	6C-120
	70355
	70611
	70782
	71274
	71482
	71795
	71950
	71957
	72-2006-05-mb302-2
	72270
	72890
	72976
	73-2006-05-me892-2
	73348
	73415
	73532
	73533
	73617
	73760
	73829
	73876
	74006
	75022
	75496
	75814
	7594-1975
	76006
	76057
	76157
	76451
	76618
	76626
	76933
	77431
	77433
	77575
	77601
	77642
	77744
	77762
	77800
	77820
	77960
	77989
	78-2006-05-615-171
	78085
	78087
	78163
	78191
	78279
	78472-A
	78491
	78568
	78651
	78734
	78742
	78935
	79123
	7B-121
	80012
	80810
	81344
	81685
	81911
	82-2006-05-370-19
	82133
	82296
	82379
	82430
	82598
	82693
	82698
	83-2006-05-370-5
	83198
	83327
	83401
	83415
	83533
	83539
	83951
	85-2006-05-mb-356-336
	85083
	85199
	85324
	85526
	85583
	85717
	85736
	85979
	86668
	87162
	87226
	87325
	87817
	87818
	87877
	88049
	88129
	88258
	88406
	88410
	88447
	88448
	88535
	88542
	88743
	88744
	88868
	89234
	89619
	89620
	89681
	89699
	8A-122
	8C-123
	90000
	90005
	90141
	90290
	90329
	91049
	91167
	91259
	91300
	91548
	91549
	91591
	91884
	91941
	92128
	92320
	92553
	92804
	92987
	93143
	93495
	93621
	93678
	93900
	94091
	94233
	94614
	94619
	94934
	95069
	95126
	95623
	95624
	95713
	95798
	95802
	96112
	96117
	96208
	96209
	96211
	96318
	96428
	96739
	96832
	96925
	96926
	96989
	97027
	97058
	97169
	97190
	97587
	99214
	99221
	99225
	99253
	99404
	99625
	99646
	99666
	9A-124
	9B-126
	9C-125
	AB773
	AB775
	AC-104-13
	ASASM290
	B307063
	C01611
	C02-467
	C03-125
	C03-362
	C03-363
	C03-364
	C03-365
	C03-366
	C03-367
	C03-370
	C03-371
	C04-288
	CBLA3
	CBLA4
	CBLA5
	CBLA6
	CBLA7
	CBLA8
	DICM08-00940
	DICM09-00217-9-HSA
	DICM09-01218
	EF9a
	EOE062
	F1
	F2
	F3
	F4
	F5
	F6
	F7
	F8
	F9
	Faar-2
	Faar-7
	Faar-9
	GKP136-12
	GKP136-22
	H052960441
	H061860351
	H074300388
	H092840495
	H101740629
	H103360314
	H104700070
	H104720074
	H105020135
	H105060288
	H111840162
	H112520221
	H114120153
	H114500111
	H114700366
	H115120154
	H115240114
	HPS-N147-A
	HPS-N35
	HPS-Tr34
	HPS-Tr8
	HT20030321
	HT20040436
	Hog-3-Belly-221
	Hog-3-Feet-229
	Hog-3-Nose-223
	Hog-4-Belly-220
	Hog-4-Feet-222
	IMT21250
	IMT28429
	Isolat-1
	Isolat-2
	Ko
	M1472-93-1
	M597-99-1
	M597-99-2
	M608365-08-1
	MPROS0155
	MPROS0226
	MPROS0322
	MPROS0434
	MPS-13P
	MPS-18-31
	MPS-18-67
	MRSA-1397
	Mara-1
	Mara-11
	Mara-13
	Mara-15
	Mara-2
	Mara-6
	NBRC102143
	NH1B-355
	NH1B-396
	PF163766
	Rat-08147-Isolate-08
	SA227
	SA258
	SA325
	SI-627
	SI-632
	SI-640
	SI-641
	SI-657
	SI-702
	SI-816
	ST-20110820-A
	ST20111099
	ST20111100
	ST20111555
	ST20111557
	ST20111591
	ST20111761
	ST20112013
	ST20120048
	ST20120086
	ST20120132
	ST20120650
	ST20120708
	ST20120827
	ST20121152
	Sa07275
	Sa10237
	Sa11137
	Sa12167
	Sa12176
	Sa12330
	Sa12421
	Sa12641
	Sa12684
	Sa12786
	Sa12802
	Sa13128
	Sa13306
	Sa13307
	Sa13345
	Sa13745
	Sa13766
	Sa13777
	Sa14003
	Sa14126
	Sa14175
	Sa14177
	Sa14282
	Sb2
	Ta320
	Typ-12
	Typ-158
	Typ-59
	VB964992
	VB969029
	VB969935
	VB971816
	VB971931
	VB971945
	VB999987
	VI-50894
	VI-50895
	VI-50898
	VI-54655
	VI-54664
	VI-55063
	VI-55065
	W1
	W2
	W3
	W4
	W5
	W6
	W7
	Z-39
	Z-40
	Z-41
	Z-42
	ZTA09-03535-8-HSA
	ZTA13-0933-44-SA
	ba597
	m-36-46
	m-38-12
	m-38-58
	m-42-40
	m-45-113
;
end;
begin trees;
	tree tree_1 = [&R] (((((((DICM08-00940:7.0E-6,DICM09-01218:7.0E-6):3.0E-5,1280:2.2E-5):9.0E-6,201-490:3.5E-5):1.0E-6,(HT20030321:2.6E-5,(SI-657:0.0,SI-816:0.0):3.2E-5):7.0E-6):8.0E-6,((1264:1.8E-5,1284:2.2E-5):7.0E-6,(SI-627:2.6E-5,((SI-632:0.0,SI-641:0.0):2.6E-5,SI-640:2.5E-5):1.5E-5):0.0):1.1E-5):9.0E-6,(190-463:1.0E-6,191-464:0.0):4.7E-5):1.5E-4,((((((((((((((((((((((((((112762:6.0E-6,73760:2.…
end;
begin figtree;
	set appearance.backgroundColorAttribute="Default";
	set appearance.backgroundColour=#ffffff;
	set appearance.branchColorAttribute="User selection";
	set appearance.branchColorGradient=false;
	set appearance.branchLineWidth=1.0;
	set appearance.branchMinLineWidth=0.0;
	set appearance.branchWidthAttribute="Fixed";
	set appearance.foregroundColour=#000000;
	set appearance.hilightingGradient=false;
	set appearance.selectionColour=#2d3680;
	set branchLabels.colorAttribute="User selection";
	set branchLabels.displayAttribute="Branch times";
	set branchLabels.fontName="sansserif";
	set branchLabels.fontSize=8;
	set branchLabels.fontStyle=0;
	set branchLabels.isShown=false;
	set branchLabels.significantDigits=4;
	set layout.expansion=0;
	set layout.layoutType="RECTILINEAR";
	set layout.zoom=0;
	set legend.attribute=null;
	set legend.fontSize=10.0;
	set legend.isShown=false;
	set legend.significantDigits=4;
	set nodeBars.barWidth=4.0;
	set nodeBars.displayAttribute=null;
	set nodeBars.isShown=false;
	set nodeLabels.colorAttribute="User selection";
	set nodeLabels.displayAttribute="Node ages";
	set nodeLabels.fontName="sansserif";
	set nodeLabels.fontSize=8;
	set nodeLabels.fontStyle=0;
	set nodeLabels.isShown=false;
	set nodeLabels.significantDigits=4;
	set nodeShapeExternal.colourAttribute=null;
	set nodeShapeExternal.isShown=false;
	set nodeShapeExternal.minSize=10.0;
	set nodeShapeExternal.scaleType=Width;
	set nodeShapeExternal.shapeType=Circle;
	set nodeShapeExternal.size=4.0;
	set nodeShapeExternal.sizeAttribute=null;
	set nodeShapeInternal.colourAttribute=null;
	set nodeShapeInternal.isShown=false;
	set nodeShapeInternal.minSize=10.0;
	set nodeShapeInternal.scaleType=Width;
	set nodeShapeInternal.shapeType=Circle;
	set nodeShapeInternal.size=4.0;
	set nodeShapeInternal.sizeAttribute=null;
	set polarLayout.alignTipLabels=false;
	set polarLayout.angularRange=0;
	set polarLayout.rootAngle=0;
	set polarLayout.rootLength=100;
	set polarLayout.showRoot=true;
	set radialLayout.spread=0.0;
	set rectilinearLayout.alignTipLabels=false;
	set rectilinearLayout.curvature=0;
	set rectilinearLayout.rootLength=100;
	set scale.offsetAge=0.0;
	set scale.rootAge=1.0;
	set scale.scaleFactor=1.0;
	set scale.scaleRoot=false;
	set scaleAxis.automaticScale=true;
	set scaleAxis.fontSize=8.0;
	set scaleAxis.isShown=false;
	set scaleAxis.lineWidth=1.0;
	set scaleAxis.majorTicks=1.0;
	set scaleAxis.minorTicks=0.5;
	set scaleAxis.origin=0.0;
	set scaleAxis.reverseAxis=false;
	set scaleAxis.showGrid=true;
	set scaleBar.automaticScale=true;
	set scaleBar.fontSize=10.0;
	set scaleBar.isShown=true;
	set scaleBar.lineWidth=1.0;
	set scaleBar.scaleRange=0.0;
	set tipLabels.colorAttribute="User selection";
	set tipLabels.displayAttribute="Names";
	set tipLabels.fontName="sansserif";
	set tipLabels.fontSize=8;
	set tipLabels.fontStyle=0;
	set tipLabels.isShown=true;
	set tipLabels.significantDigits=4;
	set trees.order=false;
	set trees.orderType="increasing";
	set trees.rooting=false;
	set trees.rootingType="User Selection";
	set trees.transform=false;
	set trees.transformType="cladogram";
end;
