# Supplementary material for: Emergence of methicillin resistance predates the clinical use of antibiotics
Source: Nature. 2022 Jan 5;602(7895):135–41. doi: 10.1038/s41586-021-04265-w (PMC8810379; doi:10.1038/s41586-021-04265-w)
Supplement: Supplementary file 4 — Supplementary Data 1–10 and their accompanying legends. [file 41586_2021_4265_MOESM4_ESM.zip › 2021-05-07654B-Supplementary Data 3.txt]

(((((((DICM08-00940:8.717172185,DICM09-01218:9.349820587):35.27373423,1280:26.38411709):11.47859957,201-490:53.182748):4.931595588,(HT20030321:38.4583087,(SI-657:0.7480201867,SI-816:1.641295473):44.74615383):14.73866317):13.56621285,((1264:24.31298814,1284:26.06817674):11.49682773,(SI-627:45.34889585,((SI-632:0.6918719374,SI-641:5.616002536):28.44419357,SI-640:34.12287907):19.24380571):1.726949465):16.6964346):13.58658541,(190-463:1.82361077,191-464:1.82361077):83.40791464):182.9879595,((((((((((((((((((((((((((112762:10.68255858,73760:4.716576844):10.09452892,((85083:3.195946946,85324:3.237042837):9.354811154,((95802:9.467643466,((((F2:1.233047272,(F1:0.5515680571,F3:0.5496746301):0.6845587188):1.228444146,W1:2.379583186):3.775572276,((W3:2.533517077,W4:2.531448269):2.87726652,(W5:4.430249986,(W6:2.019934894,W7:2.021283685):2.411206392):0.9772382913):0.9128981931):2.324392108,(F4:6.670629925,((F5:2.668395744,(F6:1.913033889,F7:1.912039454):0.7553461362):2.403952482,((F8:1.897280578,F9:1.898498279):2.286685738,W2:4.103612907):0.8864257786):1.597423168):1.894403366):1.950092201):2.560401678,96428:12.09220039):2.249653596):4.338201543):3.701183628,(40758:10.55129904,((43067:5.520256674,106416:16.80861284):4.30789108,(45454:8.644714684,((51959:5.655526726,(100771:11.89286269,66603:6.090807893):2.437549883):3.214124303,((55-118-090:12.81478925,70611:6.47323674):4.710640733,(55-118-093:16.44191529,(((55-118-122:0.9803453537,55-118-123:0.8841436508):7.995645996,72270:2.978731076):6.392801986,(((100267:1.895606946,97169:1.629168589):6.771907093,102612:9.047422714):4.429198027,(66519:6.433612415,(75022:7.190232874,(((102382:1.650635923,103340:1.798124508):3.597433969,95624:4.45583245):5.608036819,(88406:8.051277533,((89620:4.238820658,96112:5.160966776):3.031560668,(108072:6.70208768,(108918:1.927005345,109192:1.950064706):4.902251285):2.971261682):0.9776998607):0.9550574896):0.8450850656):0.8321923268):0.8911818421):0.8691132334):0.9377338273):1.296756703):1.308604606):0.9499494994):1.780465033):1.320183251):1.202771171):2.295264546,((2383-03:3.201067857,2508-03:3.25700393):4.906400271,((55-118-033:7.032643607,55-118-035:6.921913013):11.62894078,((55-55-29:1.541656733,55-55-41:1.541656733):10.47877988,(93678:4.065143181,94233:4.312403455):10.75575005):1.552334989):2.392687395):5.391410008):3.233690306,70782:23.33234013):3.435642317,(((((110918:3.124346405,(110997:1.696411997,111206:1.704631175):1.450993768):14.0920244,(77642:3.939242927,77762:3.96778174):8.263429247):4.831207256,((101714:3.197147484,101958:3.2409831):16.04846269,(((75814:1.652296308,(Faar-2:1.666258851,Faar-9:1.668474653):0.5823489874):4.371920918,Faar-7:6.62213681):2.900515758,(91941:10.24012788,(105500:0.8279373091,105606:0.8443756652):11.20990746):1.647847118):6.098274448):1.55310944):5.66710063,Sa14175:23.40440472):4.179481215,(((2586-03:3.655632964,47209:5.760884106):4.25358454,51049:10.46515358):7.601328058,108309:28.09661862):3.428591512):1.306927567):5.00427685,(((((((((110059:5.019228909,110118:5.035667265):3.689705946,(((55-118-017:0.8769728153,55-118-079:0.9208084318):4.064247785,(95126:2.311546678,109005:3.953555811):0.7787606795):2.63685242,((55-118-025:1.918759282,(55-118-087:0.6602377925,55-118-096:0.8460825414):1.247562585):4.455074586,(55-121-577:2.663658859,55-121-578:2.663658859):5.865882771):1.212458329):1.106204301):3.274975616,55-118-012:11.96473239):3.125234682,(55-118-016:13.98198795,(55-118-021:13.28167732,(((((55-118-030:0.7213210759,55-118-031:0.6599055508):3.814687932,(55-121-586:1.217042333,(55-121-585:0.4485241659,55-121-587:0.4485241659):0.7685181675):5.200016902):5.45634193,(74006:2.47076553,(83327:1.191497043,83401:1.216154577):3.398218259):1.322042029):1.609091513,79123:6.765369391):1.365720402,((55-118-098:4.228632095,(55-118-113:3.039484784,(55-121-581:2.989451214,(55-121-582:2.263301702,((55-121-579:0.6387787253,55-121-583:0.6387787253):0.8880957997,55-121-584:1.526874525):0.7364271774):0.7261495112):2.211941119):0.9916233236):7.693891543,(55-118-109:9.432822683,(67921:0.6778204466,78491:2.635583004):1.727604976):2.594952096):0.961305882):0.4792783747):0.6517567663):1.269166337):2.733701761,(55-121-575:1.681136831,(55-121-574:0.5783780339,55-121-576:0.5783780339):1.102758797):18.30097949):6.101030945,(43116:10.70975931,47034:11.69606068):1.503296636):5.183322107,((43097:9.338155374,((((55-118-023:0.6923601047,55-118-099:0.8891637577):3.994095252,55-118-097:4.883259009):10.26977942,82430:10.99185121):4.846138642,((55-118-091:5.44213044,55-118-132:5.510173542):11.79849366,(70355:9.859910913,(78472-A:7.2258527,(85526:2.850776071,85736:2.902830866):5.622336903):4.384058212):0.9690759289):2.540281552):1.280302506):3.595922532,(((55-118-018:2.865590519,55-121-590:4.935225222):4.48639355,81685:3.134860782):2.958928755,(106513:2.268572304,(106530:0.7635365845,107985:0.9274635251):1.494076815):7.469966092):14.43458061):4.451341238):3.150113182,((((55-118-020:0.8447983412,55-118-100:0.8612366973):12.16027979,(55-118-022:6.681209093,90329:4.205866627):6.140764017):12.13138615,(55-118-110:17.46774817,(55-118-114:13.61599223,(((77433:0.8954276241,77800:0.9513636971):1.345520995,77960:2.346199761):4.95732705,82693:8.214714026):1.140319303):4.248670849):7.513582023):5.223019318,((((101399:5.593804058,93900:4.731931912):6.317224421,(76057:2.246108195,82698:3.627158423):5.55852759):5.389422856,94614:16.54497188):10.1181955,((71274:2.811866945,Ko:4.244536888):12.71328264,92987:19.5169304):6.90445616):1.641521696):2.031299865):4.171144707,78085:31.65622041):1.624258066):6.969158625,12-01814:40.89986541):3.771628692,IMT28429:44.22743018):6.813638757,(((110177:17.84166387,Sa07275:8.539609074):19.75013963,((71795:0.9771705913,103530:6.188814427):2.667256398,103531:8.856070824):27.86130345):13.56341975,55-118-159:51.18924152):4.502055725):4.537521118,(((112239:36.10804037,((47249:3.932737591,(102625:11.44162038,103630:11.56993088):2.24933639):5.936542272,(90005:6.900045206,91549:7.066711873):11.05804744):15.21844087):4.642293241,((55-118-046:16.92235359,73829:11.3922166):16.99114608,72976:28.17445857):6.480441245):13.22350305,(((12-00584:24.77496279,12-00585:24.77496279):8.159366466,(((52902:5.908478439,66282:8.497291224):15.48174849,H052960441:20.23857235):4.80530848,(((55-118-085:7.329495604,108126:7.102554964):5.611819941,55-118-086:12.91117856):10.95640008,(ASASM290:8.229866535,SA258:9.060977447):8.860314847):12.01654124):1.38902216):9.13955542,((12-02736:0.6007823616,12-02737:0.6035220876):5.56764545,12-03630:6.371852469):36.32760298):7.191047872):6.494022799):8.081500505,(11-02739:46.46474706,12-02797:47.42061381):16.87212515):4.970258948,(((((((08-1442-V:14.30407991,(04-8348-C:1.097469199,07-1125-La:3.236738606):10.04268377):35.61652626,(((11-03237:14.1710138,(12-03225:5.493813554,10-00991:3.155000769):9.526971937):21.17055799,((((55-121-440:1.264104148,(55-121-439:0.5293281643,55-121-441:0.5293281643):0.7347759833):20.78009406,(55-121-442:0.7586267414,55-121-443:0.7586267414):21.28557146):5.94573033,10345:17.74266826):12.43105567,(PF163766:33.15298593,((ST20111099:0.7363927435,ST20111100:0.7363927435):27.32976813,ST20120708:31.56616087):1.420158394):1.399048498):1.559856994):17.1057483,((((((((((((110577:1.627054695,(110424:0.6263963052,110578:0.6455743874):0.9814803072):1.859568518,110576:3.486623212):10.96135779,((101874:0.711270912,102186:0.7633257065):11.70740212,(((92320:1.940623488,(96209:1.878921763,(96211:1.071447212,108489:2.587885568):0.8074745507):0.639555606):1.403876558,96208:3.922353927):2.675022188,96318:6.619293924):5.179287781):0.857161859):3.130233731,55525:8.09739282):2.755785048,(110475:17.25482928,51402:7.026747089):3.079170505):2.685248869,((44699:3.797892994,71950:9.187162401):4.321536183,(75496:6.037951234,78651:6.812608768):8.037642327):3.443655094):2.011130719,((52154:8.512909663,((78734:3.125915766,78935:3.165413483):5.952930606,90000:11.09642628):4.760775619):4.822208243,((55-118-119:16.64416559,77575:11.73297838):4.851848603,58417:12.92363977):1.794126542):1.665124482):4.763406625,((100858:9.159778531,95069:8.547906385):17.55453262,(78568:13.66932274,(103538:1.702636918,103652:1.721815):15.80001916):9.620102569):1.740662058):3.732380119,((55-118-078:1.120962147,(55-118-010:0.5860580297,55-118-104:0.8771539201):0.76659976):9.517790689,(55-118-011:5.623523169,((55-121-548:1.99593795,(55-121-549:1.176356861,55-121-552:1.176356861):0.8195810888):1.67039497,(55-121-550:1.171879769,55-121-551:1.171879769):2.494453151):4.179792989):5.17455088):22.56416513):1.703121648,((72890:4.781770335,(89619:1.635731832,89681:1.632992106):6.282568183):15.07383133,(83415:3.567474915,(83533:2.420073268,83539:2.420073268):1.183018085):18.31392584):9.489896147):5.133076494,((110928:29.73891108,(((46771:4.713695712,55-118-163:15.75319343):3.283912706,(82598:8.626147837,(88258:8.382601015,((103908:2.365350278,103909:2.365350278):2.544209269,105130:5.046089227):5.57829261):1.26546463):6.263469713):4.495347762,47860:12.76213426):6.315589605):4.012426652,(((50327:10.65098591,55-118-076:21.11536947):4.076812931,(55-118-040:15.8396041,(80012:9.851783782,88535:11.52119017):1.399007535):9.413993825):6.674508762,(88542:3.911205668,(88743:1.349433211,88744:1.349433211):2.600128621):25.10845353):1.762957072):6.646642965):10.49128802,(((((((112940:4.071327934,113186:4.098725194):11.51474208,57645:6.344289193):3.079673932,106589:17.80227363):5.778214595,91049:21.50263434):4.988787037,((101215:16.93708977,(61425:8.919456899,(91591:13.05118095,106202:14.98976543):1.496586447):1.154162548):6.956602916,102418:24.10259679):3.918961571):9.456915575,(21790-1992:8.257782705,(93143:2.72835288,(95623:2.179450082,105478:3.410272):0.9178525704):26.97189558):6.597860183):11.38392007,(((((27620-1632:6.109736563,100381:9.904530643):4.108726767,89234:12.6130291):5.324998689,66903:13.66884971):26.35753004,(((((43066:5.149294245,99225:15.41847233):8.522882668,(55-118-054:17.87136088,(77601:3.224344937,102523:7.132792425):9.768705439):7.542596856):4.952407486,((((((50963:2.054397878,73533:6.69640701):2.317892798,55-118-045:14.62229068):1.709933914,(55-118-074:12.04983892,94934:9.952806955):4.537865123):4.221088413,53202:10.92340433):3.744625935,85717:20.9646056):3.01842073,((77989:2.83701646,78163:2.887473081):4.333013086,VB969029:8.022540961):15.38263149):3.005028384):5.344614429,((55-118-053:17.99967151,((((55-118-075:0.847795485,55-118-084:0.9080694576):10.88031049,(((55-118-129:5.480041204,83951:1.816114264):2.114937819,99214:6.089499571):1.757334808,96925:7.691126616):2.405929135):2.61512119,(73617:5.280722611,(91300:2.731739707,91548:2.75091779):5.693731762):3.44515296):2.365392461,(55-118-077:14.58204693,90290:12.05898757):2.129312427):1.307490233):15.51758461,((73532:1.926003697,76157:2.298834747):16.10799043,88049:20.74837769):9.874129575):2.169065995):10.58721548,((51618:32.34297461,7594-1975:1.715805662):2.253863063,(((55-118-009:8.982800975,(55-118-191:3.833449715,104585:2.910162044):5.369214273):15.06670331,100737:22.7803262):18.57178789,((66712:23.22099181,87162:27.14861739):6.320614462,99666:35.1507387):6.029229284):2.090157366):1.592225034):0.7144859885):1.960134969,55-118-194:49.08902613):0.8786190216):0.9134043832):6.394124431):1.250683342):5.062723632,Typ-158:59.09132067):1.547913451,((((08-4328-A:31.520395,(11-5210-Y:28.90490461,(02-5099-D:15.59125273,06-4573-H:19.47504268):3.949040013):6.096312306):13.86098997,H115240114:48.46745803):3.876961423,(09-3741-Aa:24.78227819,(10-4264-V:9.045715635,10-7365-L:9.467861753):16.92514703):25.38725541):4.478145145,((11-5378-Z:50.77957272,(09-2364-C:43.47232981,09-7342-H:44.13351702):4.557242905):2.301706552,((((46-27:2.137805013,m-36-46:1.178688671):6.672924433,EF9a:11.30272245):22.82765749,((((((55-121-336:1.706101661,55-121-338:1.706101661):13.78500042,((((55-121-337:8.194273862,((((55-121-339:0.6140630405,55-121-340:0.6140630405):0.8649792739,55-121-388:1.479042314):1.722095368,(55-121-356:1.538205965,(55-121-341:0.5973166399,55-121-359:0.5973166399):0.9408893256):1.662931717):3.259816228,(55-121-379:2.993924841,(55-121-380:2.092812743,55-121-381:2.092812743):0.901112098):3.46702907):1.733319952):2.227298035,(((55-121-353:3.442662675,(55-121-375:2.607821485,(55-121-385:1.828009831,(55-121-365:1.286188131,(55-121-360:0.8709642334,(55-121-357:0.5391505873,(55-121-346:0.2686124787,55-121-386:0.2686124787):0.2705381085):0.3318136461):0.4152238976):0.5418216997):0.7798116546):0.8348411899):4.099606503,((55-121-347:1.55435275,55-121-348:1.55435275):3.193046848,(55-121-378:1.54655636,(55-121-377:0.915122744,(55-121-376:0.3822099482,55-121-382:0.3822099482):0.5329127958):0.6314336158):3.200843238):2.794869581):1.996366298,55-121-362:9.538635476):0.8829364206):1.613463767,55-121-358:12.03503566):2.531810696,(55-121-354:1.827360262,55-121-355:1.827360262):12.7394861):0.9242557231):2.267044735,(55-121-370:0.8525254328,55-121-371:0.8525254328):16.90562138):3.5742576,(55-121-361:7.946845158,(55-121-383:0.6573652364,55-121-384:0.6573652364):7.289479921):13.38555926):9.958124107,((H104700070:2.670017935,H104720074:2.667278209):13.84897227,(MPS-13P:10.26240014,MPS-18-31:10.28895581):7.891734143):7.171766623):3.773990235,(H061860351:19.43430679,(H074300388:13.41383449,H114700366:17.52182536):7.435218815):3.559757689):1.519894749):20.59070713,(((65362:34.87834973,Rat-08147-Isolate-08:34.06419448):3.965521553,IMT21250:40.07629137):4.226401127,(M597-99-1:0.7090969926,M597-99-2:0.7090969926):32.97464574):4.749597085):2.478533062):4.17439035):3.114386418):2.001682913,(((((((51226:2.475067722,78191:7.92849238):2.340727378,55-118-130:15.09159419):1.893491374,95798:15.13143259):2.944737697,(((55-118-128:7.164450883,55-118-185:7.377692892):4.022951138,((55-118-145:0.8279781462,55-118-146:1.080717872):8.651998791,55-118-182:9.433761989):1.737562069):6.960096751,(55-118-153:4.277300506,55-118-173:4.576615574):13.79782384):1.701730879):2.855167569,55-118-052:22.67311868):5.401723758,55-118-170:28.33032189):3.697324898,65727:24.48381117):35.21030221):2.705835657,(((11-02572:46.57784772,VB971931:45.14748242):6.837056975,(42038-A:9.599370542,((88447:8.740742118,99646:10.16562796):1.55642248,(103369:0.8318603507,103586:0.859257611):11.4707837):8.446954802):36.72946109):9.702728452,((((12-03357:0.7986095347,5590:0.8013492607):26.70094628,(12-03832:1.596829276,5625:1.763658267):26.03635416):12.42031704,Typ-59:39.02900527):22.62727133,((((16F-114:1.471360224,(16B-115:0.5516524936,16N-116:0.5516524936):0.9197077305):45.3793134,(H101740629:35.13837805,H112520221:36.28860636):3.53740973):6.230293595,((((((20B-151:5.672573029,((34A-160:1.450509311,(34B-161:0.5831660816,34C-162:0.5831660816):0.8673432296):1.609168509,(2B-110:0.9846817888,35B-163:0.9846817888):2.074996032):2.612895208):18.85085386,(((4C-116:1.396135732,(4A-114:0.5473233521,5A-117:0.5473233521):0.8488123795):12.95151607,(HPS-N147-A:2.51980069,HPS-N35:2.439207083):5.47145842):5.32424939,CBLA5:14.2910849):4.851525696):3.093573069,(((24A-183:2.957301742,5B-118:2.957301742):3.600689982,(5C-119:1.757330363,(4B-115:0.8921243116,(24C-184:0.381111313,7B-121:0.381111313):0.5110129986):0.8652060512):4.80066136):16.46147655,3B-113:23.01946827):4.597531687):14.56344947,((GKP136-12:1.339794828,(34-178-A:0.6324685243,m-38-12:0.6319059832):0.7822102926):29.65190575,(H103360314:19.3444182,1-54:23.76241365):9.81899492):5.135986089):3.175421967,m-45-113:39.76705861):4.303274652,CBLA7:44.36129219):3.461318885):13.40001261,Sa12786:59.66682458):1.872100425):1.619804033):1.696242829):2.532474586,(11-02965:41.33262403,10-01981:40.23171079):26.16669457):0.9479258827):2.804194414,08-02004:68.13682702):3.48411505,((((08-02742:41.26865896,11-01497:42.11569092):13.33405802,10-00768:35.60974151):5.204829913,(((09-01300:26.6444103,((12-00963:16.56890682,((10-01051:8.966090876,(10-02462:8.523441745,06-01833:4.426409781):0.8784938802):2.884668663,48-248:15.38214379):2.89303313):9.131194639,ST20120086:25.89690512):1.237598788):12.6520016,(2012S144:0.7398191633,2012S145:0.7398191633):37.76654935):14.65364657,((12-01772:21.09646292,VB971945:21.32454511):15.34632151,12-03635:36.79803557):18.00832655):7.214426788):11.37169676,11-02920:72.42376421):2.30905001):11.2060725,(112632:88.73968046,184-356:75.32027407):2.337334114):4.305518137,(((11-1S-050:64.15094261,GKP136-22:65.06706388):12.5344882,(DICM09-00217-9-HSA:54.18699451,ZTA09-03535-8-HSA:54.80046483):20.15962351):4.770404649,ZTA13-0933-44-SA:83.34784459):8.576925564):5.565105152,(((((((((((((((10A-127:0.617821244,8A-122:0.617821244):2.292345191,(9B-126:2.135149039,(9A-124:1.570316062,(8C-123:1.091325607,(6C-120:0.7429777066,(10C-129:0.4387720632,(10B-128:0.2124498922,9C-125:0.2124498922):0.226322171):0.3042056434):0.3483479):0.4789904555):0.5648329765):0.7750173967):2.167643665,(29B-189:0.7845304874,29B-80:0.7845304874):4.293279612):2.258447622,2C-111:7.336257722):3.222897471,((32C-159:1.79871373,(14B-140:0.918017361,(12C-133:0.392649956,36C-164:0.392649956):0.5253674051):0.880696369):3.664776204,(22C-154:4.381700636,(26C-187:3.499752515,(39B-170:2.724655038,(39A-169:2.175211272,(38C-168:1.810628747,(38A-167:1.494223713,(37C-166:1.237796616,(27C-156:1.012474487,(23B-155:0.8192470183,(22A-153:0.6457102692,(21C-152:0.4994772562,(17C-178:0.3569708131,(17B-147:0.2196933961,(15B-143:0.09948507667,3A-112:0.09948507667):0.1202083194):0.137277417):0.142506443):0.146233013):0.1735367491):0.1932274692):0.2253221289):0.2564270963):0.3164050342):0.3645825252):0.5494437657):0.7750974771):0.8819481206):1.081789298):5.095665259):18.57451893,(11-5762-X:18.89470838,((CBLA8:1.648765536,MPROS0155:1.540201996):7.354244357,Ta320:8.843989732):10.3867917):3.699468027):15.26064041,(((((((10B-10:2.361283449,(10A-9:0.7769591747,10C-11:0.7785015601):1.58600465):18.69711286,(CBLA6:14.18205941,(MPROS0322:12.1775274,SA325:10.28875079):1.228468495):1.295557536):3.92814491,(MPROS0226:15.37634321,MPROS0434:15.46789572):3.200158786):3.314535519,EOE062:8.03566789):7.213779641,(((14A:0.7472950759,14B:0.7518875115):17.07828353,(Hog-4-Feet-222:0.8142101143,Hog-4-Belly-220:0.8128003379):17.43246455):15.82534531,C03-125:21.82939893):1.862750357):5.184208257,((C01611:4.97486081,(C03-363:4.955005782,(((C03-364:1.782664553,C03-366:1.793162312):1.536783733,C03-365:3.240652528):1.504202426,(C03-367:3.750719022,(C03-370:2.316050799,C03-371:2.324903935):1.582569809):0.8612697864):0.516904059):2.318895559):3.831552797,C03-362:11.33104507):17.53979118):2.748989636,((31B-158:0.8318285643,31C-85:0.8318285643):7.993620978,40C-171:8.825449542):34.33813628):1.230728707):1.256604993,(((14C-141:4.00400482,(1C-109:2.882563185,(1B-108:2.246827459,(1A-107:1.762135834,(15C-144:1.401536316,(15A-142:1.117921754,(13C-139:0.8733761319,(13B-138:0.6501779066,(13A-134:0.4486108207,(12B-132:0.2782507157,(12A-131:0.1345949307,30B-157:0.1345949307):0.143655785):0.1703601051):0.2015670859):0.2231982253):0.2445456221):0.283614562):0.3605995179):0.4846916253):0.635735726):1.121441635):26.68785335,((55-121-373:1.950525474,55-121-374:1.950525474):23.55102526,((B307063:11.88872937,C04-288:7.753467796):5.190670842,H092840495:15.49751763):1.185055868):5.131631632):4.328057165,(H114500111:24.00388666,m-38-58:24.96229587):4.34388256):10.63100419):4.808526918,(1F-1:1.480016389,(1B-122:0.6195056004,1N-124:0.6195056004):0.8605107882):48.93993234):8.126438309,((((2009S117:18.30662096,2012S090:21.10707758):21.61521875,(22-M118-08-10:19.12183905,MRSA-1397:17.4677656):22.20844816):3.811815747,((85583:1.773333157,86668:1.986575166):40.71721819,ST20111591:40.39511756):5.091277628):4.361065365,(10-00012:44.389814,(((((((((55-121-268:9.354536892,(55-121-294:1.635484703,55-121-296:1.635484703):7.719052189):5.072186888,((55-121-292:0.8940937573,55-121-293:0.8940937573):9.496704535,H111840162:3.246049434):4.035925487):2.627213228,H114120153:10.35051235):3.646674284,(((55-121-275:2.337831596,(55-121-288:1.199339026,(55-121-269:0.5149559869,55-121-306:0.5149559869):0.6843830395):1.13849257):3.527862071,(55-121-291:0.7506240979,55-121-309:0.7506240979):5.115069569):13.050906,55-121-308:18.91659967):1.784011624):1.421611127,HPS-Tr34:15.64414023):6.821754127,(((55-121-273:0.7659902299,55-121-274:0.7659902299):10.34999574,(55-121-300:1.395554325,(55-121-299:0.5567252711,55-121-301:0.5567252711):0.8388290536):9.720431645):16.19742868,(55-121-305:23.79268695,07-7672-A:13.12054084):3.520727692):1.630561899):1.354013871,m-42-40:24.39295243):5.063630376,(((55-121-270:0.6095079689,55-121-271:0.6095079689):0.9145677368,55-121-272:1.524075706):2.40563837,55-121-303:3.929714075):31.43190672):9.478776127,(HPS-Tr8:16.31641879,MPS-18-67:16.88259006):21.9993206):7.933207033):4.532760711):1.22084429):3.784196796,((08-6601-A:21.98694619,10-1799-W:23.41183204):24.28906672,((1645-2005:16.44777477,NH1B-355:23.91101678):15.75094818,(((55-118-028:20.12307274,73415:14.22832388):16.36547228,(10-02571:25.15448381,(92128:18.07496807,(97587:2.734397788,(103744:1.999657402,104004:2.02157521):1.443644496):16.11522782):10.46056596):5.397074905):4.651465209,CBLA4:37.08930724):1.864648804):11.31907078):6.299091466):13.62306265,((((11-00529:25.53619526,(11-02734:21.57473231,(((12-00054:8.196868302,12-04565:9.019242731):6.10453447,(09-02494:9.024072392,((76451:2.292503728,(76933:1.731451849,78279:2.040127648):0.6690427459):7.566905459,(Isolat-1:4.409903239,Isolat-2:4.422547466):4.581824134):0.9623801001):2.812946819):3.275845177,12-01150:17.77953105):4.362096228):4.513517748):7.556734882,(((11-03136:9.08885136,11-03319:9.129947251):4.853345095,(((12-03586:7.527325531,07-03307:2.725270736):2.307038076,10-00153:7.162217488):2.293117084,VB964992:9.647800326):2.711062797):4.076725436,(((55-121-771:2.406171663,(55-121-770:1.690604296,(55-121-769:1.185517814,(55-121-767:0.8171095746,(55-121-766:0.4972263229,(55-121-763:0.2207914212,55-121-772:0.2207914212):0.2764349018):0.3198832517):0.3684082398):0.505086482):0.7155673668):6.780357157,(55-121-764:6.068972572,55-121-765:6.068972572):3.117556248):4.430432723,55-121-768:13.61696154):11.45675487):15.79661099):5.814058484,((11-03036:8.794045721,(12-03171:8.253972419,12-03489:8.30442904):1.42546143):19.97708261,55-118-067:33.47615117):10.80526668):22.12620376,(((11-1S-043:34.91153123,ST20120048:35.35833488):7.987251544,80810:43.55449054):11.66193007,((((((112076:9.135589873,81344:4.635589873):4.564616161,(100962:1.820743718,101077:1.848140979):10.35206505):4.273212787,(103061:10.41387696,89699:8.674835861):6.365477936):12.04829387,(((Sa10237:9.426085306,Sa13345:11.19252366):3.793458071,(Sa12167:12.68492335,((Sa12176:2.116614493,Sa12421:2.253144173):2.994878574,Sa12330:5.228844665):7.606306995):1.650830073):3.968980147,(Sa13745:2.875882529,Sa13777:2.889581159):16.28136246):6.184102406):4.989428216,(21:16.87980126,((4099:1.01406434,55181:0.7980826053):18.62621754,43339:19.25763348):1.310752257):10.31284649):11.09849363,87817:42.84593591):13.72299612):6.911064015):7.565202951):6.014749847,ST20120827:75.80446938):17.15396963,(((2A-6:0.9603723068,2C-14:0.9598741615):57.06415656,(55-121-389:0.828458699,55-121-390:0.828458699):56.93282344):31.81247425,((31B-84:33.15785448,H115120154:26.62109649):4.496669257,(Hog-3-Belly-221:3.816827119,(Hog-3-Feet-229:2.723796553,Hog-3-Nose-223:2.721302531):1.099724969):34.53654372):51.97790845):9.529431477):1.837818343,(((((((((09-02838:20.88936793,ST20112013:22.80877432):2.892378459,(H105020135:21.49474473,H105060288:21.49485799):3.555571675):5.812312218,CBLA3:32.53040161):4.588043991,(61088:29.02929848,61728:25.42678707):8.416502746):3.251198451,ST-20110820-A:35.59722799):5.234236269,VB999987:41.88077933):4.368666556,12-03290:50.0389436):9.721830257,ST20120132:59.12424418):19.97877864,55-121-713:85.82014611):15.44597426):1.554348548):5.096393745,((102181:12.12410687,82296:9.182782668):11.9458944,(76618:5.597762684,104089:9.948675926):14.40260388):80.5601034):1.307745605,((5127:42.0980395,(Typ-12:35.5165873,ba597:35.78251972):1.500858591):31.31055637,(AC-104-13:63.62135733,ST20120650:52.04437639):11.72222635):28.15208546):7.104435297,((((09-4633-Ca:3.803212706,09-8549-Q:4.378326861):11.79337257,09-4657-D:15.60206473):11.9053054,M1472-93-1:11.61262127):48.01680239,(((((77744:14.72794861,106339:19.1363961):22.23790779,((Sa11137:21.24136968,Sa13766:22.63885827):8.128812422,Sa14126:30.96835562):6.689966536):9.017812164,(Sa12802:2.887904196,Sa14003:3.527173603):43.09028492):8.664467184,(Sa12684:2.235586052,Sa14177:2.944490162):52.39885107):20.4253112,((((AB773:3.981870912,AB775:3.988322964):6.75400288,Sa13128:12.04623402):22.17530392,((Sa12641:4.991927404,Sa14282:5.822521011):11.23383593,(Sa13306:0.7072021063,Sa13307:0.7072021063):15.83979411):17.77705315):15.970609,ST20121152:50.90927024):25.03974749):2.706205017):31.42382082):5.912805129,(((10PEMRSA:0.7972255967,1PEMRSA:0.7972961522):72.99563007,((5752:41.93027453,(ST20111555:29.71522692,ST20111557:31.40655112):4.91025309):16.69292132,(VB969935:44.23741748,VB971816:44.26207501):11.35838112):15.02543075):1.654455246,(12-02743:40.44779022,ST20111761:38.07062127):33.6025519):41.97986273):13.70484643,(((((((109936:14.99232631,(77431:6.89905152,((93621:2.250902078,94619:2.403870115):4.049913645,96832:6.736660472):3.450747212):3.176608126):2.886303223,87325:14.81995374):5.469546054,((111247:18.94860811,(((55-118-155:9.876480502,67925:3.203880264):2.952126487,88868:10.09459123):2.976373174,108566:15.64333883):2.924219058):3.341523326,((((101528:6.694476875,106965:7.436257697):2.996264668,106126:10.32179177):4.156628401,(73348:3.573716035,96739:7.601113296):5.735297743):3.802676091,(((78087:4.99120634,93495:7.669973464):4.249270096,(103076:11.55623128,95713:10.65874269):1.573514565):3.550968198,(87877:3.819221547,(92553:1.623845211,(96117:1.495478389,99404:1.764656471):0.6612435348):2.876883185):10.80829615):1.219331992):3.320450703):1.246628624):7.35284964,(110652:29.10122863,(60396:19.22068328,90141:25.06497552):1.353148083):1.7214861):4.261330817,(((((111491:21.18583377,(112307:18.5089614,(((63038:3.494455828,85199:7.655643042):2.721841743,(97058:2.595955798,97190:2.606914702):9.670798393):1.97932536,67479:9.015257633):2.321557652):2.79148424):2.68304153,88410:20.78828169):3.790266962,(((112889:14.51976527,((91884:4.325847931,99625:5.28475204):6.384806347,104213:12.36636204):1.005914644):3.275686856,(100255:4.985544537,92804:4.096275131):11.05442814):6.959565208,85979:21.02145569):3.093850959):3.174423028,(73876:19.08752111,((87226:13.1266299,96926:14.58987191):6.955812477,((Mara-11:2.96994372,(Mara-2:2.024635772,(Z-39:1.053344637,(Mara-1:0.4335417703,Z-41:0.4335417703):0.6198028665):0.9712911353):0.9453079475):3.480362124,((Mara-13:2.373515704,Mara-15:2.373515704):2.976055398,(Mara-6:2.509701597,(Z-40:1.468830929,Z-42:1.468830929):1.040870668):2.839869505):1.100734742):10.40131462):1.455763662):5.976866101):2.898482233,103917:32.7293078):1.462728613):1.662627614,(((53165:15.13424949,82379:20.81735451):1.332486944,55-118-065:26.21947616):6.201005364,((55-118-184:9.205160945,71482:3.168402954):11.90018998,82133:17.15192627):11.15120366):4.301534101):89.51161758,((C02-467:30.47086918,NH1B-396:36.51120488):71.47828939,SA227:104.0097767):14.56651337):7.549134978):42.09207341,(((((((((((((67909:5.05341607,81911:7.687206025):4.065664046,(78742:8.05586395,97027:11.05312422):3.171207034):2.116492556,109768:17.92689687):2.425912407,55-118-127:20.35280928):2.641384664,104322:22.30286974):2.473730548,(((55-118-183:10.81965375,(100951:2.539969549,91167:1.257092836):6.841099722):6.17732185,94091:14.78099386):4.411728733,(55-118-196:14.64918639,83198:10.71334164):6.684403782):4.301000986):3.077429654,((101294:6.85382436,77820:3.17619879):2.31556416,104363:9.607972996):18.24605695):1.119232648,(55-118-051:11.55468163,(76006:2.745555581,76626:2.928660604):3.49223107):18.16584124):3.46744546,96989:31.54047974):15.30922322,(((((112861:8.216337319,99221:6.318848735):6.882528812,99253:13.21233645):6.884996063,55-118-136:21.56719553):4.302308085,87818:22.90785978):16.79501407,(5r:2.999225093,(38r:2.326037692,(3544-11:0.3756904348,(3269-12:0.6152206289,Sb2:0.905469246):0.9270806282):0.4934878177):0.6731874014):36.3961145):5.805276608):5.852887484,(((55-118-139:15.72123926,91259:13.29909314):13.09772767,71957:22.91051944):9.905304442,(88129:4.985562331,88448:5.041498405):30.88893735):15.54247433):112.4552712,(31547-1:117.3437159,(3586-03:50.96626693,M608365-08-1:46.62905232):85.90809409):26.55108051):4.78807904,(NBRC102143:109.4902099,VI-50898:118.3699925):38.15635525):4.219996819):50.32030246,(((1261:137.8470573,1281:142.0999403):22.03177987,(HT20040436:138.2361652,SI-702:143.23705):38.32902815):22.4361531,(((((((55-2005-05-mb205-505:15.36489866,(72-2006-05-mb302-2:11.53554729,85-2006-05-mb-356-336:12.08874363):4.392365068):8.390305117,(((73-2006-05-me892-2:5.029378925,83-2006-05-370-5:4.937826414):8.942499146,VI-50895:9.22565439):5.771246173,VI-55065:14.99325025):4.575093227):1.279061843,(VI-50894:13.83681187,VI-55063:13.7787635):7.044524841):28.06322471,(67-2006-05-me575-2:23.50467114,82-2006-05-370-19:23.45969397):30.10925753):13.11791232,((56-2006-05-92-123:4.578172218,60-2006-05-mb-305-11:5.030455324):36.01118369,78-2006-05-615-171:40.78615956):25.99225678):55.17095547,61-2006-05-483-100:121.9055362):59.09721477,VI-54655:176.2963695):20.6926594):14.08854647):16.79258208,VI-54664:227.8486775):35.46532046);
