# Supplementary material for: Emergence of methicillin resistance predates the clinical use of antibiotics
Source: Nature. 2022 Jan 5;602(7895):135–41. doi: 10.1038/s41586-021-04265-w (PMC8810379; doi:10.1038/s41586-021-04265-w)
Supplement: Supplementary file 4 — Supplementary Data 1–10 and their accompanying legends. [file 41586_2021_4265_MOESM4_ESM.zip › 2021-05-07654B-Supplementary Data 4.txt]

(((((((DICM08-00940:8.94458418,DICM09-01218:9.577232582):38.95140556,1280:7.72903817):7.342640119,201-490:52.95187187):0.6970879347,(HT20030321:37.95012205,(SI-657:0.00509026696,SI-816:1.005090267):44.94503179):10.78879209):9.312719,((1264:6.440868699,1284:7.857857181):5.681082755,(SI-627:43.77236515,((SI-632:0.00509026696,SI-641:5.005090267):30.0740429,SI-640:35.07913317):16.69323198):0.2332338715):11.04603412):6.430126834,(190-463:0.6382228465,191-464:0.6382228465):68.71796635):147.7459069,((((((((((((((((((((((((((112762:9.503007475,73760:3.53702574):8.618890422,((85083:1.5246415,85324:1.56573739):7.659831406,((95802:5.940314125,((((F2:0.2806638979,(F1:0.09357143012,F3:0.09357143012):0.1870924678):0.4677059779,W1:0.6650365425):2.239865788,((W3:1.191108223,W4:1.191108223):1.875370507,(W5:2.952719201,(W6:0.8785163163,W7:0.8785163163):2.074202884):0.1137595295):0.00509026696):1.784416273,(F4:3.799180748,((F5:0.8120676096,(F6:0.8069773427,F7:0.8069773427):0.00509026696):2.682903646,((F8:1.316222345,F9:1.316222345):2.173658643,W2:3.406547655):0.00509026696):0.3042094923):0.9734711891):2.213210133):4.027584309,96428:10.03205369):0.943515111):5.049297137):3.945014222,(40758:9.337620939,((43067:7.228346589,106416:18.51670275):1.36357151,(45454:5.749529677,((51959:6.141596239,(100771:14.81139182,66603:9.009337022):0.00509026696):0.7777290161,((55-118-090:13.62623725,70611:7.284684743):2.391164772,(55-118-093:14.7185435,(((55-118-122:0.6371913449,55-118-123:0.5428991074):6.721888212,72270:1.361819282):6.543235663,(((100267:1.372814321,97169:1.106375965):8.800598661,102612:10.55332166):2.320843933,(66519:6.717248841,(75022:8.300971359,(((102382:0.8682868243,103340:1.015775409):3.290316582,95624:3.366365964):8.319514573,(88406:10.23894374,((89620:7.132279573,96112:8.054425691):2.407573872,(108072:8.818967176,(108918:1.408071702,109192:1.431131063):7.538064423):3.123854305):0.8958939502):0.3894025481):0.333812284):0.00509026696):0.00509026696):0.00509026696):0.6808401569):1.512100531):0.8663067901):0.00509026696):3.439420385):1.342734804):0.00509026696):1.147078319,((2383-03:1.673948733,2508-03:1.729884806):4.466389895,((55-118-033:7.164002766,55-118-035:7.053272173):9.438748041,((55-55-29:0.2941263509,55-55-41:0.2941263509):10.96787635,(93678:3.024639645,94233:3.271899919):11.03781968):0.2519353185):2.484391474):3.798994275):2.797316736,70782:19.33642133):2.440595958,(((((110918:2.199558639,(110997:1.215564537,111206:1.223783715):1.007053463):16.48589817,(77642:2.884425245,77762:2.912964058):10.78733293):2.803448474,((101714:1.600633961,101958:1.644469578):17.98656757,(((75814:0.05361785935,(Faar-2:0.6461303321,Faar-9:0.6461303321):0.00509026696):6.566772721,Faar-7:7.21799332):2.20204242,(91941:11.78058474,(105500:0.1336139185,105606:0.1500522747):13.44468772):0.00509026696):6.542165792):0.6528452983):4.957726489,Sa14175:22.13635779):1.758400276,(((2586-03:3.21532437,47209:5.320575511):3.303840684,51049:9.075101126):8.725753892,108309:27.830992):0.00509026696):0.00509026696):4.205983897,(((((((((110059:4.78804673,110118:4.804485086):1.132893698,(((55-118-017:0.7773315359,55-118-079:0.8211671523):2.918441319,(95126:1.839769346,109005:3.481778478):0.00509026696):1.973800734,((55-118-025:0.4197358898,(55-118-087:0.07432754922,55-118-096:0.2601722981):0.3344494365):4.689529968,(55-121-577:1.425143307,55-121-578:1.425143307):5.839830313):0.5685269089):0.2267093053):3.715893518,55-118-012:9.617655864):0.5310989118,(55-118-016:7.825360122,(55-118-021:7.77038401,(((((55-118-030:0.06650579207,55-118-031:0.00509026696):2.067504329,(55-121-586:0.01018053392,(55-121-585:0.00509026696,55-121-587:0.00509026696):0.00509026696):4.004879816):5.787198978,(74006:1.716575453,(83327:0.00509026696,83401:0.02974780121):3.830434958):0.00509026696):0.00509026696,79123:3.090226307):0.00509026696,((55-118-098:2.195076099,(55-118-113:1.259586066,(55-121-581:1.276939122,(55-121-582:1.002534761,((55-121-579:0.2444228566,55-121-583:0.2444228566):0.4887952525,55-121-584:0.7332181092):0.2693166516):0.2744043617):2.154793062):0.7277274762):5.290952281,(55-118-109:7.037577794,(67921:0.00509026696,78491:1.962852824):0.00509026696):0.5537017276):0.3620279197):0.00509026696):0.00509026696):2.484581869):2.437722285,(55-121-575:1.143225322,(55-121-574:0.3810919265,55-121-576:0.3810919265):0.7621333958):13.60169923):8.766563578,(43116:9.636306536,47034:10.62260791):0.00509026696):4.597764946,((43097:9.383183624,((((55-118-023:0.2596782427,55-118-099:0.4564818957):3.563785799,55-118-097:4.020267695):12.13653345,82430:11.99561393):3.677819222,((55-118-091:5.186616991,55-118-132:5.268808771):14.31890338,(70355:13.10294152,(78472-A:10.09482051,(85526:1.739420063,85736:1.791474858):9.60266072):4.758121015):0.00509026696):0.09667989668):1.489887462):1.927655108,(((55-118-018:1.35354022,55-121-590:3.423174924):3.98207238,81685:1.118489313):1.379760261,(106513:0.6228393563,(106530:0.1493346361,107985:0.3132615767):0.4625458161):5.520159076):16.4068814):2.917364113):1.958897484,((((55-118-020:0.3612724461,55-118-100:0.3777108023):11.60330202,(55-118-022:5.746082734,90329:3.270740268):6.035386709):11.10410847,(55-118-110:16.54400725,(55-118-114:13.80138859,(((77433:0.1297128116,77800:0.1856488847):0.3411498494,77960:0.5761138026):8.048038398,82693:9.535339415):0.00509026696):3.130746515):6.378328657):3.396664778,((((101399:5.413454846,93900:4.5515827):5.916039646,(76057:0.5923128399,82698:1.973363068):6.630788958):4.152349939,94614:14.72636498):9.571522162,((71274:0.8535917007,Ko:2.2872675):15.41139191,92987:20.25676444):3.799341882):0.1126660531):1.577003755):3.511442293,78085:26.648086):0.8431343614):9.637255675,12-01814:37.77870435):2.110043254,IMT28429:39.44468368):5.728116337,(((110177:17.82889139,Sa07275:8.526836592):19.40821195,((71795:0.00509026696,103530:5.216734103):0.4223981375,103531:5.63913224):30.72354187):11.51543387,55-118-159:48.78655547):1.036472853):2.023476508,(((112239:34.94411884,((47249:3.168858721,(102625:10.46158706,103630:10.58989756):2.465490844):5.166599244,(90005:6.195792432,91549:6.362459099):10.22847832):15.58834124):3.36676576,((55-118-046:19.07480883,73829:13.54467184):16.50394137,72976:29.83970911):2.3757417):10.13979826,(((12-00584:26.17996583,12-00585:26.17996583):5.235519833,(((52902:5.91029172,66282:8.499104505):19.25191274,H052960441:24.0098072):0.8984192448,(((55-118-085:8.478679723,108126:8.251739083):5.844019046,55-118-086:14.29256178):10.34188519,(ASASM290:8.738870257,SA258:9.550285782):9.118179459):11.1147612):0.00509026696):8.122286389,((12-02736:0.00509026696,12-02737:0.007829992987):4.236192767,12-03630:4.444707691):35.71863513):4.204006701):3.634863066):6.171515597,(11-02739:42.43245168,12-02797:43.38690373):10.61353678):2.422938441,(((((((08-1442-V:12.22911492,(04-8348-C:0.00509026696,07-1125-La:2.144359673):9.060097708):32.00925475,(((11-03237:13.37482161,(12-03225:4.286509406,10-00991:1.947696621):9.938083893):20.90721515,((((55-121-440:0.05468102778,(55-121-439:0.01824382955,55-121-441:0.01824382955):0.03643719824):27.48212566,(55-121-442:0.00509026696,55-121-443:0.00509026696):27.53171642):3.110109934,10345:20.39965634):10.26929928,(PF163766:35.04217586,((ST20111099:0.00509026696,ST20111100:0.00509026696):31.36532866,ST20120708:34.87041893):0.00509026696):0.00509026696):0.00509026696):12.43937873,((((((((((((110577:0.9910083371,(110424:0.3175675265,110578:0.3367456087):0.6542627284):1.775588538,110576:2.766596875):12.64568045,((101874:0.00509026696,102186:0.05714506148):14.22995067,(((92320:0.5774046249,(96209:1.150168239,(96211:1.145077972,108489:2.661516328):0.00509026696):0.00509026696):0.00509026696,96208:1.160348773):2.816955265,96318:3.999221846):9.615727766):0.00509026696):2.592472895,55525:8.5239283):1.624398288,(110475:18.71371439,51402:8.485632201):0.9154341132):1.543399822,((44699:3.594719354,71950:8.98398876):4.318141257,(75496:5.905301461,78651:6.679958995):7.963723533):1.803523333):0.6534767297,((52154:8.360547542,((78734:2.572956289,78935:2.612454006):7.690714575,90000:12.28125077):3.423589007):3.005581245,((55-118-119:18.61114443,77575:13.69995722):2.623720379,58417:12.66249038):0.08628680872):0.4297592836):5.781415025,((100858:9.6301446,95069:9.018272453):16.56551572,(78568:15.21227018,(103538:0.8704257443,103652:0.8896038265):18.17517777):7.55850429):0.07296698214):1.776037572,((55-118-078:0.00509026696,(55-118-010:0.00509026696,55-118-104:0.2961861574):0.2302511416):8.168574024,(55-118-011:4.044079593,((55-121-548:0.9061370926,(55-121-549:0.6129499109,55-121-552:0.6129499109):0.2931871817):0.804641881,(55-121-550:0.5702764754,55-121-551:0.5702764754):1.140502498):4.555903359):4.287461411):20.88800971):0.8606651797,((72890:3.114633061,(89619:0.1538880421,89681:0.1511483161):6.097274699):15.37416831,(83415:2.036551048,(83533:1.399662133,83539:1.399662133):0.6725053533):18.47804941):5.871551511):3.712998954,((110928:28.32440946,(((46771:3.913169429,55-118-163:14.95266715):2.963115401,(82598:8.333278528,(88258:8.895436799,((103908:1.319667011,103909:1.319667011):1.669755424,105130:3.125952116):8.011265505):0.459759537):5.435015435):4.672334374,47860:11.81779729):5.845424963):1.968334924,(((50327:13.64103965,55-118-076:24.10542321):0.5474207029,(55-118-040:17.39106601,(80012:12.5474752,88535:14.2168816):0.2547780196):7.323193433):5.107877204,(88542:1.519493359,(88743:0.4869572347,88744:0.4869572347):1.070892289):25.3941958):0.4103337698):3.700013838):6.903604236,(((((((112940:3.263024726,113186:3.290421987):15.07659362,57645:9.097837522):1.161430246,106589:18.63757827):4.590727088,91049:21.15045148):2.3447762,((101215:19.41816727,(61425:12.54960668,(91591:17.80347821,106202:19.74206269):0.374438973):0.00509026696):4.11481041,102418:23.74188179):1.283482872):5.415085986,(21790-1992:2.590458107,(93143:3.179743327,(95623:2.473503825,105478:3.704325743):1.075189274):20.85318053):5.227161492):9.337351227,(((((27620-1632:1.417005823,100381:31.85868616):0.00509026696,89234:30.46354811):0.00509026696,66903:26.1994603):7.570900769,(((((43066:3.774097162,99225:14.04327524):7.146201153,(55-118-054:17.15010165,(77601:1.999339639,102523:5.907787127):10.27245151):5.511977484):2.698606348,((((((50963:1.636125687,73533:6.278134819):0.00509026696,55-118-045:11.89121595):0.3207512855,(55-118-074:11.09116771,94934:8.994135742):1.376278986):7.887254483,53202:10.46931305):1.92675445,85717:18.69264284):0.9669238331,((77989:1.389151621,78163:1.439608242):3.418839787,VB969029:5.660502823):13.42120997):2.322808311):5.536656953,((55-118-053:14.01011324,((((55-118-075:0.2885344666,55-118-084:0.3488084392):10.18588531,(((55-118-129:4.956925362,83951:1.292998421):1.978471031,99214:5.42991694):1.623900502,96925:6.898109679):1.945259866):2.374587194,(73617:6.111798836,(91300:1.516679661,91548:1.535857743):7.739868034):1.119856533):0.6604286057,(55-118-077:12.35283515,90290:9.829775788):1.159340151):0.5171160272):15.15359935,((73532:0.8858489139,76157:1.258679964):16.51626704,88049:20.11649952):6.152464215):1.708972315):9.854229733,((51618:30.63225922,7594-1975:0.00509026696):0.00509026696,(((55-118-009:7.943078577,(55-118-191:2.782260254,104585:1.858972582):5.380681338):15.96122282,100737:22.63512331):14.91956561,((66712:25.35977493,87162:29.2874005):3.735280066,99666:34.70418742):2.678355394):1.928094346):0.00509026696):0.00509026696):0.00509026696,55-118-194:40.87796275):0.00509026696):0.00509026696):10.66112609):1.294351433):4.612560559,Typ-158:52.95892109):1.002926132,((((08-4328-A:31.96812836,(11-5210-Y:31.09990688,(02-5099-D:20.08247803,06-4573-H:23.96626799):1.652816973):4.349043403):16.56042658,H115240114:51.614628):0.00509026696,(09-3741-Aa:25.74672023,(10-4264-V:10.32206654,10-7365-L:10.74421266):16.61323816):23.6981122):1.63475558,((11-5378-Z:50.02579397,(09-2364-C:45.06133233,09-7342-H:45.72251954):2.214461647):2.381391273,((((46-27:1.244213147,m-36-46:0.2858798137):6.69008204,EF9a:10.43429519):21.30406659,((((((55-121-336:0.04410615127,55-121-338:0.04410615127):14.49960347,((((55-121-337:6.625265636,((((55-121-339:0.04254818507,55-121-340:0.04254818507):0.08504591003,55-121-388:0.1275940951):1.098478625,(55-121-356:0.4598024958,(55-121-341:0.1532843177,55-121-359:0.1532843177):0.3065181781):0.7662702242):4.724163402,(55-121-379:0.8437216289,(55-121-380:0.838631362,55-121-381:0.838631362):0.00509026696):5.106514493):0.6750295145):1.861249474,(((55-121-353:0.5199643751,(55-121-375:0.5148741081,(55-121-385:0.1966841404,(55-121-365:0.07512785673,(55-121-360:0.02864897054,(55-121-357:0.01076859443,(55-121-346:0.00509026696,55-121-386:0.00509026696):0.005678327465):0.01788037611):0.0464788862):0.1215562836):0.3181899678):0.00509026696):7.157782475,((55-121-347:0.526064662,55-121-348:0.526064662):3.114519921,(55-121-378:0.3347677851,(55-121-377:0.1255631487,(55-121-376:0.04187120294,55-121-382:0.04187120294):0.08369194576):0.2092046364):3.305816798):4.037162267):0.8036779941,55-121-362:8.481424844):0.00509026696):1.648162728,55-121-358:10.13467784):4.403941513,(55-121-354:0.0899890949,55-121-355:0.0899890949):14.44863026):0.00509026696):0.00509026696,(55-121-370:0.3318130666,55-121-371:0.3318130666):14.21698682):2.162562031,(55-121-361:6.376878047,(55-121-383:0.00509026696,55-121-384:0.00509026696):6.37178778):10.33448387):14.35789536,((H104700070:0.8411615954,H104720074:0.8384218694):17.20877019,(MPS-13P:13.21092066,MPS-18-31:13.21092066):6.491979157):5.41955381):2.452248732,(H061860351:21.11323632,(H074300388:17.0504417,H114700366:21.15843257):5.478890509):0.3364660401):0.6636594213):24.78930397,(((65362:49.60394747,Rat-08147-Isolate-08:48.78979221):0.00509026696,IMT21250:50.84145782):0.00509026696,(M597-99-1:0.00509026696,M597-99-2:0.00509026696):40.22250805):0.00509026696):0.00509026696):1.280393629):0.00509026696):0.00509026696,(((((((51226:2.502710748,78191:7.956135405):2.817775642,55-118-130:15.59628548):1.042769841,95798:14.78540235):1.233303693,(((55-118-128:9.691094542,55-118-185:9.904336551):2.327083702,((55-118-145:0.6397648588,55-118-146:0.8925045849):9.993269798,55-118-182:10.58645931):1.415280574):5.300463055,(55-118-153:2.387283285,55-118-173:2.686598353):14.85898358):0.4731241043):0.5125457872,55-118-052:18.27303265):5.635271003,55-118-170:24.16378311):1.868852639,65727:18.48880013):32.53133371):1.598892548,(((11-02572:47.42878798,VB971931:45.99842268):3.112924976,(42038-A:7.89341288,((88447:10.92941746,99646:12.35430331):0.6984553878,(103369:0.203554804,103586:0.2309520642):13.4297975):5.410288889):35.56222701):4.486150108,((((12-03357:0.3422800713,5590:0.3450197974):28.45358311,(12-03832:0.00509026696,5625:0.1739258834):28.92239392):9.097574407,Typ-59:37.00257001):17.96591489,((((16F-114:1.013652741,(16B-115:0.3379010647,16N-116:0.3379010647):0.6757516762):44.35031925,(H101740629:37.18399588,H112520221:38.33422419):0.00509026696):2.899861898,((((((20B-151:2.504395124,((34A-160:0.3663294908,(34B-161:0.1221266501,34C-162:0.1221266501):0.2442028407):0.659135233,(2B-110:0.3418383926,35B-163:0.3418383926):0.6836263312):1.4789304):23.18227488,(((4C-116:0.400335767,(4A-114:0.1334620754,5A-117:0.1334620754):0.2668736916):15.91291965,(HPS-N147-A:0.5418594943,HPS-N35:0.461265887):9.415003226):6.295219528,CBLA5:17.22799549):3.078195063):1.028899068,(((24A-183:1.302115908,5B-118:1.302115908):2.132961967,(5C-119:0.2749326585,(4B-115:0.1031249772,(24C-184:0.03439181298,7B-121:0.03439181298):0.06873316419):0.1718076813):3.160145216):20.96027173,3B-113:24.39534961):2.320219466):18.23530521,((GKP136-12:0.2684797022,(34-178-A:0.08951000416,m-38-12:0.08951000416):0.1789696981):36.81138306,(H103360314:26.57129569,1-54:30.98853313):8.632996297):1.865532073):1.206836967,m-45-113:40.56889847):1.837203206,CBLA7:42.69776834):0.3084171478):12.6998967,Sa12786:54.14957534):0.7015579614):0.2178256454):0.00509026696):0.4166139059,(11-02965:37.36780328,10-01981:36.26689004):18.23473199):0.00509026696):1.954162031,08-02004:54.44717569):2.260652077,((((08-02742:41.63910931,11-01497:42.48614127):10.00683512,10-00768:11.33592951):0.9185510501,(((09-01300:25.91566417,((12-00963:15.3538199,((10-01051:11.32925611,(10-02462:11.76001059,06-01833:7.662978632):0.00509026696):1.602380225,48-248:16.46508383):0.5970694048):10.84842067,ST20120086:26.39904422):0.00509026696):11.52349342,(2012S144:0.2000004445,2012S145:0.2000004445):36.44749048):13.04388385,((12-01772:23.69282263,VB971945:23.92090483):13.57921325,12-03635:37.62728703):13.71043478):3.440015682):5.841497533,11-02920:59.65051356):0.1691863594):15.67774041,(112632:79.10199922,184-356:65.68259283):1.53356896):3.745658137,(((11-1S-050:67.33394806,GKP136-22:68.284633):9.469257724,(DICM09-00217-9-HSA:55.25196501,ZTA09-03535-8-HSA:55.86543533):19.21242799):0.00509026696,ZTA13-0933-44-SA:78.70030519):2.223158575):3.460136279,(((((((((((((((10A-127:0.00509026696,8A-122:0.00509026696):0.670525497,(9B-126:0.2580911837,(9A-124:0.09860733095,(8C-123:0.03768034898,(6C-120:0.01527080088,(10C-129:0.01018053392,(10B-128:0.00509026696,9C-125:0.00509026696):0.00509026696):0.00509026696):0.0224095481):0.06092698198):0.1594838528):0.4175245803):1.689411761,(29B-189:0.00509026696,29B-80:0.00509026696):2.359937258):1.075445178,2C-111:3.440472703):1.835486608,((32C-159:0.204754185,(14B-140:0.07680804988,(12C-133:0.02561950396,36C-164:0.02561950396):0.05118854592):0.1279461351):1.395311217,(22C-154:1.141725792,(26C-187:0.8045365918,(39B-170:0.3073368166,(39A-169:0.1174234031,(38C-168:0.0509026696,(38A-167:0.04581240264,(37C-166:0.04072213568,(27C-156:0.03563186872,(23B-155:0.03054160176,(22A-153:0.0254513348,(21C-152:0.02036106784,(17C-178:0.01527080088,(17B-147:0.01018053392,(15B-143:0.00509026696,3A-112:0.00509026696):0.00509026696):0.00509026696):0.00509026696):0.00509026696):0.00509026696):0.00509026696):0.00509026696):0.00509026696):0.00509026696):0.06652073352):0.1899134135):0.4971997752):0.3371892004):0.45833961):3.675893908):21.53830852,(11-5762-X:20.06013993,((CBLA8:0.7065106302,MPROS0155:0.6006887124):8.368160579,Ta320:8.91839267):11.47782031):0.2146301883):14.22897245,(((((((10B-10:2.104519213,(10A-9:0.7015232218,10C-11:0.7015232218):1.402995991):21.31806429,(CBLA6:17.8341599,(MPROS0322:17.05384132,SA325:15.1207363):0.00509026696):0.00509026696):3.760773447,(MPROS0226:20.76650869,MPROS0434:20.8580612):0.00509026696):1.643169275,EOE062:8.534859556):8.450245091,(((14A:0.3341822345,14B:0.3341822345):20.99699846,(Hog-4-Feet-222:0.4322951383,Hog-4-Belly-220:0.4322951383):21.31555222):14.54988668,C03-125:24.08940071):1.395703935):4.042475651,((C01611:0.934016727,(C03-363:1.784874358,(((C03-364:0.9514822792,C03-366:0.9514822792):0.8232115445,C03-365:1.774693824):0.00509026696,(C03-367:1.774693824,(C03-370:1.685904945,C03-371:1.685904945):0.0887888789):0.00509026696):0.00509026696):1.649142369):2.806394414,C03-362:6.240411141):23.28716916):0.00509026696,((31B-158:0.608592512,31C-85:0.608592512):7.411692125,40C-171:8.020284637):33.01786538):0.00509026696):0.1269244837,(((14C-141:0.9596890757,(1C-109:0.3665997876,(1B-108:0.1400598336,(1A-107:0.0535292541,(15C-144:0.03563186872,(15A-142:0.03054160176,(13C-139:0.0254513348,(13B-138:0.02036106784,(13A-134:0.01527080088,(12B-132:0.01018053392,(12A-131:0.00509026696,30B-157:0.00509026696):0.00509026696):0.00509026696):0.00509026696):0.00509026696):0.00509026696):0.00509026696):0.01789738538):0.08653057951):0.226539954):0.5930892881):29.93482366,((55-121-373:0.8418596527,55-121-374:0.8418596527):26.33217405,((B307063:15.40857754,C04-288:11.20024421):4.521895581,H092840495:18.34713979):0.00509026696):3.661803225):1.994797513,(H114500111:25.75465859,m-38-58:26.71299192):0.4625055357):8.280854525):3.024865553,(1F-1:0.6495853172,(1B-122:0.2165452578,1N-124:0.2165452578):0.4330400594):43.50594729):7.762000137,((((2009S117:20.57437891,2012S090:23.37483554):21.96157325,(22-M118-08-10:23.21568664,MRSA-1397:21.57207933):20.72871301):0.00509026696,((85583:0.9671085589,86668:1.180350568):42.92371907,ST20111591:41.79539384):2.498388321):0.1405781235,(10-00012:42.36047824,(((((((((55-121-268:12.36595375,(55-121-294:0.67058572,55-121-296:0.67058572):11.69536803):4.010941738,((55-121-292:1.364528992,55-121-293:1.364528992):8.119661503,H111840162:2.339441636):6.892704993):2.430585099,H114120153:12.10405593):2.63211975,(((55-121-275:0.4579155742,(55-121-288:0.1717435691,(55-121-269:0.05726467629,55-121-306:0.05726467629):0.1144788928):0.2861720051):2.246920931,(55-121-291:0.00509026696,55-121-309:0.00509026696):2.699746238):17.29969396,55-121-308:20.00453046):1.435069872):1.52926623,HPS-Tr34:16.49078437):7.880666145,(((55-121-273:0.1293975113,55-121-274:0.1293975113):12.30993752,(55-121-300:0.2340971708,(55-121-299:0.07804921001,55-121-301:0.07804921001):0.1560479608):12.20523786):17.53349267,(55-121-305:28.70306162,07-7672-A:18.03091551):1.26976608):0.8767050071):1.254988923,m-42-40:26.19938465):2.791272349,(((55-121-270:0.1371269479,55-121-271:0.1371269479):0.274203438,55-121-272:0.4113303858):1.693907364,55-121-303:2.10523775):32.79055623):9.18502339,(HPS-Tr8:18.07938097,MPS-18-67:18.65723485):19.47677887):6.663450826):1.148996193):0.00509026696):0.813070848,((08-6601-A:21.7071715,10-1799-W:23.13205735):18.58901542,((1645-2005:18.00040768,NH1B-355:25.46364969):12.94993183,(((55-118-028:20.98306625,73415:15.08831739):16.76643845,(10-02571:28.08496192,(92128:21.21854606,(97587:1.024684152,(103744:1.264979834,104004:1.286897642):0.468608428):20.96851945):10.24746608):3.727556477):3.011919731,CBLA4:36.71153858):0.9948511511):6.587628236):2.678937217):13.16275947,((((11-00529:23.59332407,(11-02734:21.76657143,(((12-00054:9.925683659,12-04565:10.74805809):5.165867584,(09-02494:11.0823538,((76451:0.9402907382,(76933:1.043191339,78279:1.351867138):0.00509026696):11.93468969,(Isolat-1:5.055391635,Isolat-2:5.055391635):6.958858204):0.00509026696):1.544813876):2.932830367,12-01150:18.22666472):4.106801695):2.378807429):5.6103168,(((11-03136:8.963458636,11-03319:9.004554526):1.468956018,(((12-03586:8.95953553,07-03307:4.157480736):1.508732432,10-00153:7.796121844):0.1410381368,VB964992:8.129625734):0.7194555857):2.021666107,(((55-121-771:0.469379308,(55-121-770:0.1793076611,(55-121-769:0.06849320772,(55-121-767:0.02612149153,(55-121-766:0.01018053392,(55-121-763:0.00509026696,55-121-772:0.00509026696):0.00509026696):0.01594095761):0.04237171619):0.1108144534):0.2900716468):7.645580155,(55-121-764:7.168157598,55-121-765:7.168157598):0.9468018652):2.996926313,55-121-768:11.11188578):8.396989504):17.47216285):3.513989093,((11-03036:8.66518934,(12-03171:9.5454872,12-03489:9.595943821):0.00509026696):17.87659292,55-118-067:31.24680509):6.845254097):19.84222354,(((11-1S-043:42.89017135,ST20120048:43.33697501):2.683070691,80810:46.22894981):4.982705754,((((((112076:10.13267848,81344:5.632678482):4.441758074,(100962:0.1757732463,101077:0.2031705066):12.87126605):2.564579887,(103061:11.6455381,89699:9.906497004):4.299414416):12.48419871,(((Sa10237:13.44836082,Sa13345:15.21479918):0.3745308209,(Sa12167:12.3052018,((Sa12176:0.7042683215,Sa12421:0.8407980018):1.931586561,Sa12330:2.753206481):9.702223628):2.633899893):3.387812118,(Sa13745:2.276908313,Sa13777:2.290606943):16.90251691):5.763424627):3.81223035,(21:18.7516326,((4099:0.3887627647,55181:0.1727810296):22.17250116,43339:22.17861552):0.2616015548):6.865319749):11.31786825,87817:41.48961512):11.07455186):2.442490177):5.978258419):3.671214639,ST20120827:63.40065076):19.02175522,(((2A-6:0.1000724443,2C-14:0.1000724443):56.07012932,(55-121-389:0.3401529494,55-121-390:0.3401529494):55.56851914):26.65972568,((31B-84:35.69199292,H115120154:29.15523492):1.704210647,(Hog-3-Belly-221:1.162593231,(Hog-3-Feet-229:1.157502964,Hog-3-Nose-223:1.157502964):0.00509026696):36.93646421):45.23087):5.998757075):0.6339208149,(((((((((09-02838:29.87909242,ST20112013:31.79849881):0.00509026696,(H105020135:29.76943434,H105060288:29.76943434):1.384497207):3.751688292,CBLA3:36.57228651):0.00509026696,(61088:34.79627958,61728:31.19376816):2.108380298):0.00509026696,ST-20110820-A:31.80997845):0.5623392704,VB999987:33.42163279):0.6468138933,12-03290:37.8579444):9.944500836,ST20120132:47.16591556):22.47659061,55-121-713:76.35962945):13.16656036):0.1880038393):4.285700817,((102181:12.18045121,82296:9.239127005):9.379499087,(76618:4.261619712,104089:8.612532954):13.22869588):69.15318618):0.2484103353,((5127:41.42011428,(Typ-12:36.3344304,ba597:36.59869981):0.00509026696):25.42420665,(AC-104-13:61.43762463,ST20120650:49.89595796):7.340372097):19.74005693):5.522851664,((((09-4633-Ca:2.60368957,09-8549-Q:3.178803725):13.21511238,09-4657-D:15.82428141):8.811990885,M1472-93-1:8.741523432):42.72928966,(((((77744:16.48597641,106339:20.8944239):20.95855961,((Sa11137:26.41949613,Sa13766:27.81698472):6.52694752,Sa14126:34.54461717):3.592384597):6.344209984,(Sa12802:1.527503623,Sa14003:2.166773029):42.25576292):6.084276847,(Sa12684:3.464624143,Sa14177:4.173528252):46.39470007):15.70968663,((((AB773:2.797320359,AB775:2.797320359):6.60479411,Sa13128:10.70690899):21.88315261,((Sa12641:4.238644464,Sa14282:5.069238072):11.63850467,(Sa13306:0.00509026696,Sa13307:0.00509026696):16.19329175):16.494191):13.67409738,ST20121152:46.98128227):19.47699798):4.038331926):23.02454429):6.430381001,(((10PEMRSA:0.00509026696,1PEMRSA:0.00509026696):66.92207064,((5752:40.98800946,(ST20111555:32.96944937,ST20111557:34.66077357):0.7137655752):14.52925167,(VB969935:44.26502516,VB971816:44.28968269):8.224838717):11.26458014):0.00509026696,(12-02743:38.07683185,ST20111761:35.6996629):27.45735996):34.45570182):14.51998122,(((((((109936:15.67756829,(77431:8.580530921,((93621:1.645691725,94619:1.798659761):5.785580389,96832:7.867116863):4.001770222):2.1803707):0.03744885737,87325:12.65634135):3.780541118,((111247:17.65304506,(((55-118-155:10.96427124,67925:4.271805489):2.800213452,88868:11.01060342):3.093933871,108566:16.67691172):0.5950831207):1.337897148,((((101528:10.60766926,106965:11.34945008):0.8160144102,106126:12.0547339):2.224498404,(73348:2.441459969,96739:6.46885723):6.66836594):2.536879535,(((78087:6.972273107,93495:9.651040231):3.795910576,(103076:13.91671605,95713:13.01922747):0.7407370367):1.758154385,(87877:0.9992809011,(92553:0.1209432425,(96117:0.6487296879,99404:0.9179077701):0.00509026696):1.559844508):13.36313023):0.01945413372):1.486245901):0.6932005253):8.927808882,(110652:28.53996638,(60396:20.00747885,90141:25.85177109):0.00509026696):0.00509026696):1.478034476,(((((111491:21.17488582,(112307:19.73868812,(((63038:6.996910497,85199:11.15809771):3.278905935,(97058:0.5026732415,97190:0.5136321456):15.82359981):0.00509026696,67479:11.1005414):1.4660006):1.550809567):1.309178298,88410:19.40347051):3.513313526,(((112889:17.77111013,((91884:4.646606873,99625:5.605510982):10.31621664,104213:16.61853127):0.00509026696):0.6019837019,(100255:3.24861626,92804:2.359346854):13.36899812):7.555896758,85979:22.19542894):0.2581130819):2.107133272,(73876:19.01985005,((87226:15.89629335,96926:17.35953536):5.273559791,((Mara-11:0.6713798849,(Mara-2:0.6109668282,(Z-39:0.2291376856,(Mara-1:0.07639597952,Z-41:0.07639597952):0.1527417061):0.3818291426):0.06041305669):1.70326158,((Mara-13:1.121994713,Mara-15:1.121994713):1.247556484,(Mara-6:0.956845838,(Z-40:0.6308438566,Z-42:0.6308438566):0.3260019814):1.41270536):0.00509026696):15.56438976):0.3006818418):3.31548278):0.8232769289,103917:27.92504811):1.206033872):1.616100729,(((53165:17.58832326,82379:23.27142829):0.00509026696,55-118-065:27.34615326):2.819507421,((55-118-184:7.021751509,71482:0.9849935183):13.76297861,82133:16.83130546):9.217003619):1.448873636):82.121161,((C02-467:29.17468562,NH1B-396:35.10505091):65.50772686,SA227:96.68241248):9.445291964):4.821896435):33.46270656,(((((((((((((67909:8.873925304,81911:11.50771526):4.282443168,(78742:15.13830314,97027:18.13556341):0.1260562025):0.00509026696,109768:19.85278294):1.117550225,55-118-127:20.97033317):2.067051602,104322:22.34606057):0.5774687376,(((55-118-183:12.7641845,(100951:1.619841089,91167:0.3369643771):9.70575894):7.524354841,94091:18.07255761):1.905506874,(55-118-196:16.83195282,83198:12.89610807):5.286979242):1.662588108):1.174008301,((101294:6.042545548,77820:2.364919977):0.00509026696,104363:6.48622029):17.61131732):0.00509026696,(55-118-051:6.92665454,(76006:0.7570892816,76626:0.9401943045):0.8526702815):17.92323361):1.406257702,96989:24.60865726):17.94668345,(((((112861:10.66575638,99221:8.768267792):7.984631263,99253:16.76385796):5.249534584,55-118-136:23.48325556):3.16659027,87818:23.68820199):14.01212923,(5r:1.473604134,(38r:1.468513867,(3544-11:0.00509026696,(3269-12:0.2916834389,Sb2:0.5833501056):0.8800734947):0.00509026696):0.00509026696):35.91919284):3.513456986):5.597217428,(((55-118-139:18.19543305,91259:15.77328693):12.86737391,71957:25.15435947):7.415663998,(88129:4.012492422,88448:4.068428495):31.61620685):11.23824244):97.74953487,(31547-1:64.82365826,(3586-03:50.19548857,M608365-08-1:45.85827396):80.29474279):13.67944155):3.770072119,(NBRC102143:57.30704715,VI-50898:111.3069536):24.96612478):0.6392290638):47.95789549,(((1261:100.7566461,1281:100.7566461):15.94912816,(HT20040436:137.3348907,SI-702:142.332151):35.37352976):12.21836866,(((((((55-2005-05-mb205-505:14.28130539,(72-2006-05-mb302-2:14.21785555,85-2006-05-mb-356-336:14.7710519):0.626463532):6.391187314,(((73-2006-05-me892-2:4.334431203,83-2006-05-370-5:4.242878691):10.48230339,VI-50895:10.07609532):5.322198197,VI-55065:15.39829352):1.096573607):0.00509026696,(VI-50894:12.83881542,VI-55063:12.83881542):3.661141979):29.58809237,(67-2006-05-me575-2:24.18309353,82-2006-05-370-19:24.13811636):26.59902016):11.00180714,((56-2006-05-92-123:2.734069513,60-2006-05-mb-305-11:3.186352618):36.66103925,78-2006-05-615-171:39.59191241):22.23858376):53.44207551,61-2006-05-483-100:115.2287361):57.03464965,VI-54655:167.5665821):15.35746732):1.946153547):18.82898858,VI-54664:203.6991915):8.528475355);
