# Supplementary material for: Emergence of methicillin resistance predates the clinical use of antibiotics
Source: Nature. 2022 Jan 5;602(7895):135–41. doi: 10.1038/s41586-021-04265-w (PMC8810379; doi:10.1038/s41586-021-04265-w)
Supplement: Supplementary file 4 — Supplementary Data 1–10 and their accompanying legends. [file 41586_2021_4265_MOESM4_ESM.zip › 2021-05-07654B-Supplementary Data 5.txt]

((ZTA09-03580-8-HSA:9.28801e-05,DICM09-00281-9-HSA:0.000127595):5.7918535e-05,((((((((ZTA09-03698-9HST:3.6167e-06,(ZTA13-00933-60-SA:4.74798e-06,(ZTA13-00933-98-SA:0,ZTA13-00933-98-ST:0):5.78603e-06):1.01067e-05):1.44687e-06,(ZTA12-02838HSTA:7.23806e-07,ZTA12-02838HSTB:0):1.98887e-05):3.0952e-05,(((ZTA09-03909-9-HSA:1.91655e-05,ZTA11-00088-9-HSA:2.44167e-05):3.97825e-06,(ZTA10-02514-9-HSA:4.23046e-05,(ZTA10-00159-9-HSA:2.0973e-05,ZTA11-00249-9-HSA:2.27816e-05):7.23821e-07):0):1.88037e-05,(ZTA11-00166-9-HAS:1.61584e-05,(ZTA10-00124-9-HSA:1.59112e-05,((ZTA10-02732-9-HSA:1.69958e-05,ZTA10-00129-9-HSA:1.93778e-05):1.44707e-06,(((ZTA10-00133-9-HSA:8.75259e-06,ZTA10-00130-9-HSA:9.76266e-06):1.08543e-06,(ZTA10-00131-9-HSA:1.121e-05,(ZTA11-00170-9-HSA:1.08536e-06,ZTA10-02740-9-HSA:2.89339e-06):5.06278e-06):3.61667e-06):1.08537e-06,(ZTA10-02731-9-HSA:1.08485e-05,(ZTA10-02741-8-HSA:3.25505e-06,ZTA10-02738-9-HSA:2.53173e-06):9.40225e-06):4.33986e-06):0):2.89347e-06):2.17028e-06):3.32653e-05):1.25064e-05):3.14604e-05,HT20040443:0.000140348):7.59417e-06,(WB-MSSA-67-MRSA:0.00014198,(ZTA10-02660-9-HSA:0.000100758,(ZTA09-03668-9-HSA:4.14155e-05,(ZTA10-00056-9-HSA:7.23825e-07,ZTA10-00055-9-HSA:1.08544e-06):5.20641e-05):6.21936e-05):4.57407e-05):1.44703e-06):7.23762e-07,(((02-4228-J:0.000106485,(H114440275:7.70662e-05,((H102840444:2.89066e-05,((((m-34-122:3.25446e-05,((C02-937:3.64878e-05,((Reference:8.67904e-06,LGA254:1.62722e-05):2.51334e-05,(47-156:3.29371e-05,((((m-32-4:1.77196e-05,(41-56:3.39892e-05,42-117:1.19336e-05):5.78638e-06):3.61653e-06,(48-122:2.13594e-05,(31-78:7.23818e-07,m-31-79:1.0854e-06):1.91168e-05):6.14812e-06):0,(HPS-Ta222:2.45541e-05,(((((H114840491:1.33799e-05,(41-50:1.04872e-05,48-161:1.78576e-05):5.42458e-06):5.78612e-06,(((m-31-77:1.55495e-05,MPS-6T:1.22949e-05):7.23755e-07,(MPS-6H:3.25506e-06,48-59:8.31747e-06):5.78621e-06):3.61668e-06,((m-40-71:0,GKP138-71:0):1.66342e-05,(42-75:1.98888e-05,42-51:2.24198e-05):1.08546e-06):1.80868e-06):0):1.08534e-06,((m-40-25:0,m-40-36:0):0,(42-72:1.44694e-06,GKP138-36:7.23864e-07):0):1.70915e-05):1.08541e-06,(m-33-6:1.555e-05,44-134:1.95267e-05):1.44712e-06):7.2384e-07,m-37-19:1.97568e-05):2.89335e-06):8.31766e-06):1.08544e-06,((m-37-59:3.29066e-05,(NH3B-319:2.04699e-05,41-76:2.87636e-05):2.53179e-06):7.23822e-07,(48-288:2.85679e-05,m-37-66:3.02805e-05):0):0):2.53166e-06):7.23824e-07):4.33987e-06):7.23828e-07,(47-309:4.66463e-05,(H112000120:0,H113700068:1.447e-06):2.60358e-05):6.14763e-06):3.25528e-06):1.04869e-05,(EF65b:4.8026e-05,(MPS-15AL:3.39915e-05,(H110820267:0,H110820268:1.44709e-06):3.4873e-05):1.12102e-05):1.44701e-06):2.17012e-06,((m-29-22:1.22942e-05,m-29-24:1.19336e-05):2.63969e-05,(45-193:4.41181e-05,(STF-20-14:4.38189e-05,((STF-19-1:0,STF19-1:0):3.86624e-05,(((STF-19-8:2.20573e-05,(GKP138-2:1.66343e-05,((GKP138-12:0,GKP138-4:0):3.05905e-05,STF-40-14:1.82207e-05):2.17008e-06):1.80863e-06):1.80856e-06,(STF-30-10:1.65283e-05,(STF-26-4:1.87478e-05,((STF-20-4:1.26568e-05,GKP138-78:2.45896e-05):3.25503e-06,(STF-35-12:1.0855e-06,STF-35-1:0):1.37415e-05):3.97821e-06):1.44706e-06):0):2.53175e-06,((GKP138-13:1.62697e-05,(GKP138-31:1.95273e-05,GKP138-33:1.49206e-05):0):7.23816e-07,(GKP138-28:2.16817e-05,GKP138-52:2.63977e-05):2.53184e-06):3.97811e-06):6.50945e-06):1.41032e-05):2.17014e-06):4.33995e-06):7.23808e-07):8.67896e-06,((m-34-121:2.6036e-05,((55-121-364:0,55-121-367:0):7.23789e-07,55-121-363:7.23764e-07):1.49521e-05):2.45794e-05,(41-23:0,NH2B-07:1.8085e-06):6.25551e-05):0):9.7636e-06):3.97828e-06,(((PI-41-95:4.48062e-05,(m-27-28:1.01256e-05,OH15E:1.84438e-05):3.03751e-05):1.48259e-05,((55-121-279:1.80859e-06,(55-121-280:1.08544e-06,55-121-281:7.23812e-07):0):4.88154e-05,((CBLA14:1.93784e-05,SA179:2.2256e-05):2.7121e-05,(H091100226:3.60406e-05,(H114500110:2.87746e-05,H093880936:3.86917e-05):3.61682e-06):4.33986e-06):1.08548e-06):8.3172e-06):1.44703e-06,(10-4445-J:3.75998e-05,((47-298:5.82828e-05,(MPS-13x:3.18214e-05,47-116:2.42278e-05):3.1458e-05):4.19342e-05,(10-7550-D:4.41164e-05,M4A:4.0029e-05):4.45929e-05):3.61673e-06):4.33985e-06):1.1333e-05):7.23808e-07):1.69958e-05):1.08541e-06,((GKP136-62:2.88013e-05,m-30-43:2.40722e-05):3.61613e-05,(GKP136-52:1.0854e-06,GKP136-4:1.08544e-06):6.50418e-05):3.05951e-05):0,(M1790-98-1:0.000116002,61908:8.98562e-05):3.96271e-05):9.04061e-06):3.25506e-06,(Sa12598:5.78621e-06,Sa12939:3.25488e-06):6.50597e-05):1.15719e-05,(((ZTA11-00058-9-HSA:3.68452e-05,ZTA10-02421-9-HSA:3.43461e-05):8.606e-05,((ZTA11-00076-9-HSA:0.000102525,(DICM09-01364-8-HSA:8.85223e-05,(ZTA11-00256-9-HSA:3.97679e-05,(HT20030305:2.02503e-05,1366:2.29473e-05):3.19922e-05):1.19336e-05):2.27795e-05):1.91654e-05,(WB-MSSA-1-MRSA:2.09735e-05,WB-MSSA-9-MRSA:2.20573e-05):7.94894e-05):1.5911e-05):4.33975e-06,((55-118-048:2.33215e-05,(004-0004-22k:3.97824e-06,(004-0004-23k:4.70129e-06,BA06-02038:9.40235e-06):0):6.83183e-05):7.95597e-06,(GKP136-58:4.27998e-05,ST20110579:4.05014e-05):7.23821e-07):1.91655e-05):1.44705e-06):6.016865e-06);
