# Supplementary material for: Emergence of methicillin resistance predates the clinical use of antibiotics
Source: Nature. 2022 Jan 5;602(7895):135–41. doi: 10.1038/s41586-021-04265-w (PMC8810379; doi:10.1038/s41586-021-04265-w)
Supplement: Supplementary file 4 — Supplementary Data 1–10 and their accompanying legends. [file 41586_2021_4265_MOESM4_ESM.zip › 2021-05-07654B-Supplementary Data 6.txt]

((ZTA10-02660-9-HSA:88.40903784,(ZTA09-03668-9-HSA:37.58389011,(ZTA10-00056-9-HSA:2.449329012,ZTA10-00055-9-HSA:2.449329012):35.3258853):49.76647193):32.66896648,(WB-MSSA-67-MRSA:110.1859522,(((((ZTA09-03698-9HST:8.338066496,(ZTA13-00933-60-SA:5.123066145,(ZTA13-00933-98-SA:0.4954009621,ZTA13-00933-98-ST:0.4954009621):4.627665183):6.798333684):4.801940017,(ZTA12-02838HSTA:1.301348381,ZTA12-02838HSTB:1.301348381):14.94938873):40.79053934,(((ZTA09-03909-9-HSA:16.69919651,ZTA11-00088-9-HSA:17.86312345):6.068568125,(ZTA10-02514-9-HSA:22.51919268,(ZTA10-00159-9-HSA:18.62503847,ZTA11-00249-9-HSA:19.64147682):3.103058322):1.240352782):19.20119683,(ZTA11-00166-9-HAS:20.72235464,(ZTA10-00124-9-HSA:16.51439598,((ZTA10-02732-9-HSA:11.34792826,ZTA10-00129-9-HSA:10.46413831):2.95690032,(((ZTA10-00133-9-HSA:7.308373567,ZTA10-00130-9-HSA:7.308373567):2.869373709,(ZTA10-00131-9-HSA:6.639086059,(ZTA11-00170-9-HSA:2.866399685,ZTA10-02740-9-HSA:2.735349457):4.787526556):3.538661218):2.462687924,(ZTA10-02731-9-HSA:9.389968891,(ZTA10-02741-8-HSA:3.430629949,ZTA10-02738-9-HSA:3.430629949):5.959338942):4.134256263):0.7806034307):3.093357347):3.193118478):22.44455203):11.98898165):41.00982288,HT20040443:89.40361075):11.02408681,((((02-4228-J:80.43687353,(H114440275:70.3715921,((H102840444:57.81001695,((((m-34-122:37.76845177,((C02-937:27.51727318,((Reference:8.838635364,LGA254:8.811058914):15.88138747,(47-156:28.88055172,((((m-32-4:17.56853989,(41-56:12.47223488,42-117:12.47587039):5.509309428):4.811669052,(48-122:16.89488107,(31-78:2.470685045,m-31-79:2.052026191):13.38247545):6.942241385):1.117984571,(HPS-Ta222:20.07277007,(((((H114840491:9.508365544,(41-50:6.646812021,48-161:7.688959429):3.756392416):3.807957599,(((m-31-77:7.873091038,MPS-6T:6.974740591):1.971374686,(MPS-6H:4.403521052,48-59:5.758327965):5.546015924):3.28748896,((m-40-71:0.5914347266,GKP138-71:0.5859922887):10.49401696,(42-75:9.136023592,42-51:9.13473489):1.94777559):2.466566354):0.6614765944):1.435458261,((m-40-25:0.7173173897,m-40-36:0.722290946):1.613365697,(42-72:1.63954353,GKP138-36:1.636205318):0.6940328073):13.31578436):1.53087231,(m-33-6:13.3354488,44-134:13.83933918):3.505458368):1.518874321,m-37-19:18.44730433):2.131972629):3.084620063):1.841804801,((m-37-59:21.33832033,(NH3B-319:17.67722546,41-76:17.01732979):4.570121894):2.769237828,(48-288:24.09695949,m-37-66:22.80706054):1.300675915):1.399276419):2.444954625):1.786690649):3.390240743):1.838387256,(47-309:28.62829419,(H112000120:1.296030213,H113700068:1.61292519):25.21015572):7.278396425):2.887370251):5.948928359,(EF65b:33.12305033,(MPS-15AL:29.26374636,(H110820267:1.454238762,H110820268:1.454238762):26.42936357):10.96088958):3.515430152):2.898618721,((m-29-22:12.01633088,m-29-24:12.0174008):32.09725134,(45-193:40.34194183,(STF-20-14:32.4424759,((STF-19-1:0.7976565631,STF19-1:0.6092263746):24.20390506,(((STF-19-8:14.74758961,(GKP138-2:16.85827492,((GKP138-12:0.5345331035,GKP138-4:0.5361518682):13.48338344,STF-40-14:9.020600581):2.840426044):2.889856486):3.087631192,(STF-30-10:16.82796094,(STF-26-4:14.30286696,((STF-20-4:7.301726498,GKP138-78:12.71646028):3.298219813,(STF-35-12:1.63895719,STF-35-1:1.222871696):9.379295254):3.284118563):2.529909666):1.003996909):2.599332301,((GKP138-13:15.48314898,(GKP138-31:14.34493876,GKP138-33:14.34591595):1.138421651):3.35620929,(GKP138-28:15.14398912,GKP138-52:15.14461922):3.694563338):6.593715757):4.985271066):7.024121916):2.73424325):4.350761161):2.422012575):5.350129932,((m-34-121:18.32942524,((55-121-364:0.5108719427,55-121-367:0.5108719427):2.556596799,55-121-363:3.067468742):21.25214968):32.16344427,(41-23:1.03239341,NH2B-07:2.034314216):49.79578044):1.472639993):7.784679563):8.026346505,(((PI-41-95:25.557972,(m-27-28:12.08294094,OH15E:12.21194846):30.31953746):12.40300617,((55-121-279:3.490673599,(55-121-280:2.427542154,55-121-281:2.427542154):1.063131444):45.55124354,((CBLA14:17.25527918,SA179:14.69105236):22.85038849,(H091100226:29.4523366,(H114500110:26.47659161,H093880936:24.3373222):5.654512114):6.765359795):3.531983295):11.83438031):4.172782485,(10-4445-J:52.09304986,((47-298:34.0193873,(MPS-13x:16.91981136,47-116:17.54927435):16.1433119):17.91551426,(10-7550-D:25.33046636,M4A:25.92041254):24.03311361):3.17193565):4.988906775):8.717648825):3.230434125):19.57624033):3.494896563,((GKP136-62:22.5706827,m-30-43:22.15192465):36.20917513,(GKP136-52:2.635410233,GKP136-4:2.631412757):56.14585558):35.63501087):1.352976745,(M1790-98-1:59.58776338,61908:70.58776338):22.05337615):10.42917912,((Sa12598:6.199013774,Sa12939:6.332803729):93.82751544,((((ZTA11-00058-9-HSA:25.87251326,ZTA10-02421-9-HSA:25.66201098):58.74048809,((ZTA11-00076-9-HSA:64.91495254,(DICM09-01364-8-HSA:49.76582745,(ZTA11-00256-9-HSA:40.52484859,(HT20030305:12.92257295,1366:17.00375751):18.0124303):10.51403821):13.92926208):10.47191667,(WB-MSSA-1-MRSA:15.67899102,WB-MSSA-9-MRSA:15.83195905):57.44965902):9.226132143):4.067165484,((55-118-048:44.12286973,(004-0004-22k:4.854813585,(004-0004-23k:3.995457149,BA06-02038:5.484498245):0.8593564357):27.65070454):9.983906958,(GKP136-58:46.4396412,ST20110579:44.68033184):3.948362651):40.03503399):3.666316703,(ZTA09-03580-8-HSA:62.679286,DICM09-00281-9-HSA:62.07015358):28.45669525):7.163607318):4.942876191):2.702812697):4.127204396):9.927668574);
