# Supplementary material for: Emergence of methicillin resistance predates the clinical use of antibiotics
Source: Nature. 2022 Jan 5;602(7895):135–41. doi: 10.1038/s41586-021-04265-w (PMC8810379; doi:10.1038/s41586-021-04265-w)
Supplement: Supplementary file 4 — Supplementary Data 1–10 and their accompanying legends. [file 41586_2021_4265_MOESM4_ESM.zip › 2021-05-07654B-Supplementary Data 7.txt]

((ZTA09-03580-8-HSA:61.22516369,DICM09-00281-9-HSA:60.61603127):24.33630584,((((((((ZTA09-03698-9HST:5.802552162,(ZTA13-00933-60-SA:3.343158666,(ZTA13-00933-98-SA:0.0243698868,ZTA13-00933-98-ST:0.0243698868):3.318788779):6.04272683):2.897567144,(ZTA12-02838HSTA:0.04178775199,ZTA12-02838HSTB:0.04178775199):11.76906215):31.28423486,(((ZTA09-03909-9-HSA:15.30440726,ZTA11-00088-9-HSA:16.46833421):3.222214891,(ZTA10-02514-9-HSA:19.49403309,(ZTA10-00159-9-HSA:17.35771799,ZTA11-00249-9-HSA:18.37415635):1.345219207):0.0243698868):13.63689137,(ZTA11-00166-9-HAS:12.77722092,(ZTA10-00124-9-HSA:11.0893137,((ZTA10-02732-9-HSA:10.85216356,ZTA10-00129-9-HSA:9.968373609):0.0243698868,(((ZTA10-00133-9-HSA:7.15751757,ZTA10-00130-9-HSA:7.15751757):1.236202208,(ZTA10-00131-9-HSA:5.741024677,(ZTA11-00170-9-HSA:1.793848099,ZTA10-02740-9-HSA:1.662797871):4.96201676):2.652695101):1.302341931,(ZTA10-02731-9-HSA:7.828186995,(ZTA10-02741-8-HSA:1.860851889,ZTA10-02738-9-HSA:1.860851889):5.967335105):2.751664669):0.2966817869):1.096570202):0.6730670379):20.58423781):7.848237909):29.66601104,HT20040443:64.11360722):5.052466612,(WB-MSSA-67-MRSA:74.77275418,(ZTA10-02660-9-HSA:59.13114763,(ZTA09-03668-9-HSA:27.55070931,(ZTA10-00056-9-HSA:0.2571169559,ZTA10-00055-9-HSA:0.2571169559):27.48491656):30.52176251):16.60599011):0.0243698868):0.0243698868,(((02-4228-J:60.02576025,(H114440275:51.53684435,((H102840444:41.6393367,((((m-34-122:28.82516158,((C02-937:22.09567844,((Reference:6.872409767,LGA254:6.872409767):12.8265083,(47-156:24.5355506,((((m-32-4:15.86634605,(41-56:12.55615809,42-117:12.55615809):3.726854631):3.421701448,(48-122:15.88406615,(31-78:0.8806282088,m-31-79:0.4639615422):13.96177128):4.86231468):0.6318863297,(HPS-Ta222:15.19495669,(((((H114840491:9.621349342,(41-50:7.903954018,48-161:8.945620685):2.612714958):2.945485954,(((m-31-77:9.50593145,MPS-6T:8.63093145):0.1670755764,(MPS-6H:3.938873603,48-59:5.272206937):5.859133423):3.34811135,((m-40-71:0.08846386778,GKP138-71:0.08846386778):12.74360916,(42-75:12.80770314,42-51:12.80770314):0.0243698868):0.6057120182):0.0243698868):0.1188817866,((m-40-25:0.1984224682,m-40-36:0.1984224682):0.4212015912,(42-72:0.5952541726,GKP138-36:0.5952541726):0.0243698868):12.96141266):0.3551867195,(m-33-6:12.39624154,44-134:12.89624154):1.206648563):0.2910475418,m-37-19:13.97727098):1.723735941):4.385593575):1.001160909,((m-37-59:20.23210238,(NH3B-319:18.69633526,41-76:18.03571882):2.446383561):0.6221825397,(48-288:22.00556465,m-37-66:20.71389798):0.1403869344):0.2334764856):2.489455865):1.16336746):2.89676038):0.02517233977,(47-309:24.68623087,(H112000120:0.5527563243,H113700068:0.8696513014):21.99420514):3.934619915):1.245977468):7.560257304,(EF65b:8.719938387,(MPS-15AL:27.05213324,(H110820267:0.4584441512,H110820268:0.4584441512):25.19346078):9.350582429):0.0243698868):0.0243698868,((m-29-22:10.24178133,m-29-24:10.24178133):25.09846378,(45-193:33.8019882,(STF-20-14:28.11479476,((STF-19-1:0.3993698868,STF19-1:0.0243698868):19.39383266,(((STF-19-8:12.86925983,(GKP138-2:16.52946769,((GKP138-12:0.0243698868,GKP138-4:0.0243698868):16.27986163,STF-40-14:11.30423152):0.2252361691):1.339792146):0.7700359849,(STF-30-10:13.60912872,(STF-26-4:13.0380274,((STF-20-4:8.88825949,GKP138-78:14.30492616):1.537420438,(STF-35-12:0.6299491502,STF-35-1:0.2132824835):10.21239744):2.195680804):0.5711013169):0.03016710346):1.264117548,((GKP138-13:14.14260865,(GKP138-31:13.57579102,GKP138-33:13.57579102):0.5668176296):1.774236225,(GKP138-28:14.96249416,GKP138-52:14.96249416):0.9543507178):3.986568491):5.30645585):7.90492554):0.5205267734):2.121590251):0.986210324):2.252746092,((m-34-121:13.68434967,((55-121-364:0.3064627897,55-121-367:0.3064627897):1.245463403,55-121-363:1.551926193):18.1208938):24.38436733,(41-23:0.0243698868,NH2B-07:1.026538837):38.37768045):0.5938178592):4.918696816):6.659519273,(((PI-41-95:18.85898514,(m-27-28:10.3368862,OH15E:10.4618862):25.39709893):7.756407422,((55-121-279:1.261354172,(55-121-280:0.8743012398,55-121-281:0.8743012398):0.3870529318):39.87790632,((CBLA14:15.67769045,SA179:13.13602379):18.77127129,(H091100226:26.53015869,(H114500110:25.97793032,H093880936:23.83866092):3.230995488):4.0317026):1.285161757):8.422935723):1.364109785,(10-4445-J:41.89502231,((47-298:31.71190496,(MPS-13x:15.82582982,47-116:16.49249649):14.88607514):13.1790671,(10-7550-D:23.38566831,M4A:23.96352219):18.92744987):0.0243698868):1.064160398):5.302915277):1.933193856):17.9998748):1.494637026,((GKP136-62:19.69012132,m-30-43:19.27345466):28.03491939,(GKP136-52:0.8015763073,GKP136-4:0.8015763073):46.92346441):24.27674925):0.8478036342,(M1790-98-1:46.37242831,61908:57.37242831):12.35216529):4.81128391):0.0243698868,(Sa12598:4.47996509,Sa12939:4.613755044):71.97936907):3.99524263,(((ZTA11-00058-9-HSA:23.41984947,ZTA10-02421-9-HSA:23.20934718):52.60965984,((ZTA11-00076-9-HSA:62.11746988,(DICM09-01364-8-HSA:48.63271795,(ZTA11-00256-9-HSA:41.39730315,(HT20030305:19.97666028,1366:4.161802871):11.81813146):8.508474155):12.26488892):8.045662854,(WB-MSSA-1-MRSA:14.66514458,WB-MSSA-9-MRSA:14.81811262):53.23976898):5.866376577):0.1560788231,((55-118-048:37.12040829,(004-0004-22k:2.497405071,(004-0004-23k:2.473035184,BA06-02038:3.96207628):0.0243698868):23.00565162):10.44719351,(GKP136-58:41.2252734,ST20110579:39.46648344):2.623036162):34.07963017):3.752550296):6.833833377);
