# Supplementary material for: Emergence of methicillin resistance predates the clinical use of antibiotics
Source: Nature. 2022 Jan 5;602(7895):135–41. doi: 10.1038/s41586-021-04265-w (PMC8810379; doi:10.1038/s41586-021-04265-w)
Supplement: Supplementary file 4 — Supplementary Data 1–10 and their accompanying legends. [file 41586_2021_4265_MOESM4_ESM.zip › 2021-05-07654B-Supplementary Data 8.txt]

((((((((((((((109878:1.08467e-06,110045:0):1.55318e-05,(77950:1.5532e-05,55-118-172:1.11975e-05):7.23415e-07):1.44579e-06,(((61701:4.33536e-06,(87784:3.6128e-06,(89101:5.14268e-06,((55-118-071:2.16803e-06,55-118-126:2.52933e-06):1.44578e-06,55-118-177:6.86362e-06):0):0):0):0,((55-118-049:0,55-118-050:0):6.141e-06,55-118-118:3.25291e-06):1.80691e-06):9.03068e-06,55-118-175:1.65176e-05):0):4.33514e-06,(77964:2.70898e-05,83417:9.52468e-06):5.77997e-06):3.61291e-06,(71803:1.22415e-05,52520:9.75281e-06):1.04754e-05):7.23328e-07,55-118-064:2.56557e-05):1.0846e-06,55-118-179:2.27555e-05):1.8069e-06,(55-118-019:2.99792e-05,(55-118-024:1.08456e-06,55-118-107:1.33649e-05):1.08452e-06):3.62362e-07):9.52605e-06,46-27A:5.41879e-05):1.62543e-05,(8913:1.7699e-05,CBLA15:2.56341e-05):3.28685e-05):1.57767e-05,82223:7.79033e-05):2.06329e-05,(((3B-120:0,3N-121:7.23358e-07):7.23384e-07,3F-118:7.23399e-07):7.10534e-05,(55-121-289:6.93666e-05,55-121-295:6.17264e-05):2.12207e-05):1.06561e-05):1.08456e-06,H105140339:7.94489e-05):4.9057764e-05,((((((((((((55-121-631:0,55-121-632:0):4.33519e-06,(101599:3.25179e-06,(55-118-112:1.80702e-06,(55-121-572:0,(55-121-571:0,55-121-573:0):0):2.89045e-06):0):0):3.61304e-06,(((55-121-588:0,55-121-589:7.2338e-07):2.16804e-06,55-118-133:1.8069e-06):2.89052e-06,55-121-580:3.25159e-06):1.44571e-06):1.08461e-06,55-118-095:8.30812e-06):7.23361e-07,55-118-015:7.94728e-06):2.52941e-06,((((55-118-029:0,55-118-094:0):7.23369e-07,55-118-083:0):2.16812e-06,(55-118-108:7.35365e-07,55-118-111:1.47179e-06):7.23403e-07):2.5294e-06,55-118-102:5.77988e-06):5.35865e-06):2.16722e-05,55-118-134:2.55736e-05):2.52912e-06,83074:3.67416e-05):7.23388e-07,(((55-121-630:5.7802e-06,55-118-106:2.89055e-06):2.05888e-05,(((81936:1.01144e-05,85389:1.26424e-05):3.25166e-06,(55-118-026:5.87279e-06,103913:5.77983e-06):1.08456e-06):7.23436e-07,((((95183:6.14104e-06,45899:2.16814e-06):3.25171e-06,55-118-014:9.03073e-06):1.55322e-05,55-118-027:1.48033e-05):2.52927e-06,(55-118-088:1.80599e-05,55-118-101:7.23404e-07):0):0):0):9.39212e-06,(((55012:2.00944e-05,41764:1.99977e-05):3.25171e-06,((57362:9.88714e-06,47777:6.23133e-06):1.0847e-06,55-118-081:5.44386e-06):1.51661e-05):2.52935e-06,(76918:2.15601e-05,88203:2.55608e-05):3.97386e-06):0):0):3.28674e-05,(((12-1970-J:1.95046e-05,10-3514-K:2.05902e-05):2.89054e-06,07-5078-A:2.16774e-05):5.77994e-06,(((((55-121-342:0,55-121-344:0):0,55-121-345:7.23402e-07):3.25165e-06,(55-121-343:2.1681e-06,(55-121-349:0,55-121-350:0):3.61276e-06):0):0,(55-121-351:1.44574e-06,55-121-369:3.25153e-06):7.23406e-07):2.16827e-06,(((55-121-352:4.33537e-06,55-121-366:3.25155e-06):1.08462e-06,(55-121-368:0,55-121-372:0):2.52926e-06):3.25182e-06,55-121-387:5.78009e-06):0):1.68329e-05):1.91439e-05):7.75869e-05,((((((((((((57147:7.22496e-06,104611:1.04753e-05):5.05757e-06,((61647:6.14147e-06,(82452:7.22473e-06,55-118-061:5.05788e-06):2.52919e-06):6.50256e-06,(47434:9.66696e-06,107704:1.11977e-05):1.80693e-06):1.80691e-06):0,(52544-A:1.44493e-05,((55-118-039:6.86344e-06,55-118-154:3.97411e-06):4.33552e-06,(55-118-041:7.23399e-07,55-118-043:0):7.2248e-06):6.50238e-06):7.2342e-07):5.86656e-06,95614:2.44552e-05):2.52928e-06,((11C-130:0,(18B-179:7.23373e-07,19A-136:7.23388e-07):0):2.20325e-05,(26A-185:0,(26B-73:0,27A-75:0):7.23344e-07):2.16717e-05):1.5375e-05):3.97396e-06,((94689:1.73346e-05,Sa13563:1.9505e-05):2.52942e-06,103596:1.44481e-05):4.69663e-06):0,12-01592:3.06997e-05):1.44576e-06,(((((92399:5.41874e-06,55-118-057:6.86358e-06):1.08448e-06,(55-118-055:0,55-118-056:7.23351e-07):5.77995e-06):1.80677e-06,(55-118-188:3.25161e-06,55-118-190:4.3353e-06):4.69649e-06):6.14116e-06,55-118-181:1.11977e-05):1.08365e-05,12-02875:2.8461e-05):7.16124e-06):2.30132e-05,(Sa12532:3.80421e-05,55-118-176:2.96188e-05):2.22797e-05):1.9151e-05,(Sa08337-A:2.64173e-05,Sa13337:2.52839e-05):3.88883e-05):2.23945e-05,(55-118-036:6.86354e-06,((55-118-135:6.86359e-06,55-118-148:4.33511e-06):1.80691e-06,55-118-143:7.58596e-06):1.08458e-06):8.96058e-05):4.63201e-07,11-02449:8.9319e-05):3.90091e-05):0,08-02734:0.000134259):9.074836e-06);
