# Supplementary material for: Emergence of methicillin resistance predates the clinical use of antibiotics
Source: Nature. 2022 Jan 5;602(7895):135–41. doi: 10.1038/s41586-021-04265-w (PMC8810379; doi:10.1038/s41586-021-04265-w)
Supplement: Supplementary file 4 — Supplementary Data 1–10 and their accompanying legends. [file 41586_2021_4265_MOESM4_ESM.zip › 2021-05-07654B-Supplementary Data 9.txt]

((((((((((((((109878:2.061349637,110045:2.086007171):25.07798631,(77950:18.69275652,55-118-172:23.70919488):3.651602254):4.663831901,(((61701:6.616897318,(87784:10.08236151,(89101:8.88233547,((55-118-071:5.522058654,55-118-126:5.552195641):4.775274111,55-118-177:10.37518665):1.27358718):1.428108229):1.53453581):1.371460499,((55-118-049:0.8966874871,55-118-050:0.873566098):8.98120484,55-118-118:9.757801002):6.074849051):14.24590296,55-118-175:30.44316489):1.601783782):7.33955623,(77964:24.42366732,83417:25.46042531):9.932298767):5.536586031,(71803:20.92535699,52520:17.12056247):17.71993485):2.744423098,55-118-064:47.48948663):3.1371584,55-118-179:50.92710165):4.28738934,(55-118-019:45.80535383,(55-118-024:23.5612594,55-118-107:23.74162469):22.11692548):9.172835792):27.63826588,46-27A:79.45740836):33.68212187,(8913:40.91155085,CBLA15:45.35002273):67.5125973):33.57377484,82223:145.7424435):40.67996026,(((3B-120:1.658812786,3N-121:1.658812786):3.021928507,3F-118:4.680741293):162.4534246,(55-121-289:125.3788336,55-121-295:125.3788336):41.73615429):25.24052097):5.42804735,H105140339:190.2862959):105.5790162,((((((((((((55-121-631:0.7836043117,55-121-632:0.7836043117):8.802989082,(101599:4.92419063,(55-118-112:4.969394805,(55-121-572:1.324153419,(55-121-571:0.562309434,55-121-573:0.562309434):0.7618439846):5.531771067):1.360503587):1.370165322):5.819457694,(((55-121-588:1.745060759,55-121-589:1.745060759):4.488913886,55-118-133:4.135801129):4.542976114,55-121-580:10.77695076):4.629100329):3.200774845,55-118-095:16.70659762):3.069335613,55-118-015:19.681641):5.685957233,((((55-118-029:0.6379628558,55-118-094:0.5940347024):1.716865977,55-118-083:2.404143901):4.847548369,(55-118-108:3.407997541,55-118-111:3.690080901):3.650424154):6.293629435,55-118-102:13.44555002):11.79099799):30.14342226,55-118-134:55.34709355):6.969854272,83074:58.51923093):3.591219943,(((55-121-630:9.072840179,55-118-106:7.150694061):28.28005774,(((81936:16.48342827,85389:17.10511776):6.49807706,(55-118-026:17.83033448,103913:17.01617923):9.261901441):5.525768849,((((95183:12.12742742,45899:2.97445938):3.576695722,55-118-014:17.70412314):9.221749559,55-118-027:26.78112384):3.863487455,(55-118-088:25.21596882,55-118-101:25.12715604):5.553071696):1.940516763):2.617541556):28.67224973,(((55012:36.78822355,41764:34.22680802):8.661785662,((57362:12.00278196,47777:10.30323858):3.509985942,55-118-081:24.3104848):30.59454724):7.125238886,(76918:45.53870821,88203:47.69441597):11.49704217):1.785972622):2.0414676):52.46252153,(((12-1970-J:38.67416692,10-3514-K:36.82165551):8.386245224,07-5078-A:42.23803772):14.34898397,(((((55-121-342:0.8265837656,55-121-344:0.8265837656):1.492739609,55-121-345:2.319323374):6.241518435,(55-121-343:6.942592883,(55-121-349:0.7126494936,55-121-350:0.7126494936):6.22994339):1.618248926):1.508583451,(55-121-351:5.842452222,55-121-369:5.842452222):4.226973038):7.823630154,(((55-121-352:6.055238667,55-121-366:6.055238667):3.247812568,(55-121-368:0.9491172654,55-121-372:0.9491172654):8.353933969):6.777641899,55-121-387:16.08069313):1.812362282):49.72798453):52.68275437):161.0641883,((((((((((((57147:14.74848913,104611:22.9847905):12.91214376,((61647:11.86060224,(82452:9.253874799,55-118-061:13.42442274):6.661521958):11.63088511,(47434:14.59741,107704:24.93896251):6.219191507):5.091291661):1.337180113,(52544-A:23.76898905,((55-118-039:9.853574838,55-118-154:9.80425977):9.141830816,(55-118-041:2.162984389,55-118-043:2.068272443):16.84064044):14.66993042):4.290239484):12.35673385,95614:48.47623635):7.225392418,((11C-130:2.819129927,(18B-179:1.970803063,19A-136:1.970803063):0.8483268636):34.4838277,(26A-185:2.496995593,(26B-73:0.5854603819,27A-75:0.5854603819):1.911535211):34.80596204):22.17720995):7.284728373,((94689:36.88783807,Sa13563:34.30450474):7.816489173,103596:45.76026332):18.16581985):1.535466437,12-01592:59.79335892):5.70162009,(((((92399:8.34693399,55-118-057:10.64465089):3.726379454,(55-118-055:1.929372342,55-118-056:1.929372342):12.32544795):4.819708456,(55-118-188:8.209531458,55-118-190:8.102035933):11.05084204):10.99307446,55-118-181:30.38883609):24.73132834,12-02875:50.97655712):17.11423814):42.17633899,(Sa12532:65.15420535,55-118-176:68.09552955):46.2932942):36.75818493,(Sa08337-A:53.76396495,Sa13337:56.92515216):89.43624007):45.48777152,(55-118-036:19.13597523,((55-118-135:9.547969278,55-118-148:9.433357406):5.026312902,55-118-143:14.5073872):4.225619995):177.7131885):3.552849033,11-02449:195.0319215):79.44953145):1.730507421,08-02734:273.5562526):20.26408238);
