# Supplementary material for: Emergence of methicillin resistance predates the clinical use of antibiotics
Source: Nature. 2022 Jan 5;602(7895):135–41. doi: 10.1038/s41586-021-04265-w (PMC8810379; doi:10.1038/s41586-021-04265-w)
Supplement: Supplementary file 7 — Source Data Fig. 3 [file 41586_2021_4265_MOESM7_ESM.xlsx]

## Sheet: Fig. 3
Timeline of mecC-MRSA CC130, CC425, and CC1943 evolution in Europe
Lineage	Type XI SCCmec element	Hedgehog isolates	No. mecC-MRSA isolates	BactDating		treedater
				Year	95% CI	Year
CC130:A1	D	Yes	34	1962.20	1948.47;1974.65	1972.7
CC130:A2	C	No	3	1904.94	1880.88;1924.19	1927.0
CC130:A3	E	Yes	62	1979.89	1972.18;1986.41	1985.0
CC130:A4	F	No	9	1938.51	1920.87;1953.14	1951.7
CC130:A5	E	No	21	1933.87	1918.24;1946.41	1952.0
CC130:A6	E	Yes	5	1937.70	1921.68;1951.86	1952.5
CC130:A7	D	No	4	1991.42	1977.04;2001.63	1997.1
CC130:A8	F	No	11	1952.93	1939.02;1965.38	1966.1
CC130:A9	F	Yes	183	1936.50	1922.11;1947.61	1948.9
CC130:A10	G	Yes	454	1937.03	1922.53;1947.29	1951.9
CC425:B1	E	No	2	2005.37	1996.00;2009.66	2007.1
CC425:B2	G	No	6	1996.72	1980.24;2004.77	2001.2
CC425:B3	A	Yes	68	1941.45	1881.68;1972.94	1960.3
CC1943:C1	D	Yes	33	1820.66	1710.29;1884.50	1838.2
CC1943:C2	E	Yes	40	1816.53	1677.78;1884.85	1830.7
CC1943:C3	F	Yes	56	1898.14	1825.11;1937.44	1910.3
