# Supplementary material for: Emergence of methicillin resistance predates the clinical use of antibiotics
Source: Nature. 2022 Jan 5;602(7895):135–41. doi: 10.1038/s41586-021-04265-w (PMC8810379; doi:10.1038/s41586-021-04265-w)
Supplement: Supplementary file 8 — Source Data Fig. 4 [file 41586_2021_4265_MOESM8_ESM.xlsx]

## Sheet: Fig. 4
Population structures of Danish mecC-MRSA isolates from hedgehogs and humans
Lineage	Location	Number of hedgehog isolates	Number of human isolates
CC130:A1	Jutland	5	20
	Major islands	0	4
CC130:A3	Jutland	0	28
	Major islands	3	21
CC130:A9	Jutland	0	4
	Major islands	2	11
CC130:A10	Jutland	2	10
	Major islands	45	92
CC130:A10.1	Jutland	29	90
	Major islands	3	6
CC425:B3	Jutland	0	0
	Major islands	0	0
CC425:B3.1	Jutland	0	0
	Major islands	0	0
CC1943:C1	Jutland	11	10
	Major islands	2	1
CC1943:C2	Jutland	10	9
	Major islands	2	2
CC1943:C3	Jutland	0	1
	Major islands	27	12
