# Supplementary material for: Emergence of methicillin resistance predates the clinical use of antibiotics
Source: Nature. 2022 Jan 5;602(7895):135–41. doi: 10.1038/s41586-021-04265-w (PMC8810379; doi:10.1038/s41586-021-04265-w)
Supplement: Supplementary file 9 — Source Data Extended Data Fig. 1 [file 41586_2021_4265_MOESM9_ESM.xlsx]

## Sheet: Extended Data Fig. 1a
Presence of mecC-MRSA in hedgehogs (n=276)
	MRSA	Negative
Attica, Greece, (EL)	0	12
Județul Cluj, Romania, (RO)	0	10
Treviso, Italy, (IT)	0	25
Prague, Czech Republic, (CZ)	6	6
Jutland, Denmark, (DK-1)	2	9
Zealand, Denmark, (DK-2)	9	2
Valencia, Spain, (ES-1)	0	17
Catalonia, Spain, (ES-2)	0	20
Norte Region, Portugal, (PT)	2	5
Loire-sur-Rhône, France, (FR-1)	0	5
Fouencamps, France, (FR-2)	0	6
Cornwall, England, (UK-1)	18	2
Berkshire, England, (UK-2)	36	4
Cambridge, England, (UK-3)	3	14
Northumberland, England, (UK-4)	21	4
Powys, Wales, (UK-5)	3	18
South Island, New Zealand, (NZ-1)	0	9
North Island, New Zealand, (NZ-2)	1	7

## Sheet: Extended Data Fig. 1b
Distribution of mecC-MRSA clones in hedgehog samples (n=828)
	CC49	CC130	CC425	CC599	CC1943	CC2616	Negative
Attica, Greece, (EL)	0	0	0	0	0	0	36
Județul Cluj, Romania, (RO)	0	0	0	0	0	0	30
Treviso, Italy, (IT)	0	0	0	0	0	0	75
Prague, Czech Republic, (CZ)	0	10	0	0	0	0	26
Jutland, Denmark, (DK-1)	0	5	0	0	0	0	28
Zealand, Denmark, (DK-2)	0	14	0	0	9	0	10
Valencia, Spain, (ES-1)	0	0	0	0	0	0	51
Catalonia, Spain, (ES-2)	0	0	0	0	0	0	60
Norte Region, Portugal, (PT)	0	5	0	0	0	0	16
Loire-sur-Rhône, France, (FR-1)	0	0	0	0	0	0	15
Fouencamps, France, (FR-2)	0	0	0	0	0	0	18
Cornwall, England, (UK-1)	0	21	3	0	2	13	21
Berkshire, England, (UK-2)	0	61	0	2	6	0	51
Cambridge, England, (UK-3)	0	7	0	0	0	0	44
Northumberland, England, (UK-4)	0	37	3	0	13	0	22
Powys, Wales, (UK-5)	0	6	0	0	3	0	54
South Island, New Zealand, (NZ-1)	0	0	0	0	0	0	27
North Island, New Zealand, (NZ-2)	2	0	0	0	0	0	22

## Sheet: Extended Data Fig. 1c
Distribution of MSSA clones in MRSA-negative hedgehog samples (n=606)
	CC49	CC130	CC425	CC599	CC1943	CC2616	Negative
Attica, Greece, (EL)	0	0	0	0	0	0	36
Județul Cluj, Romania, (RO)	0	0	0	0	0	0	30
Treviso, Italy, (IT)	0	0	0	0	0	0	75
Prague, Czech Republic, (CZ)	0	0	0	0	0	0	26
Jutland, Denmark, (DK-1)	3	0	0	0	0	0	25
Zealand, Denmark, (DK-2)	0	0	0	0	0	0	10
Valencia, Spain, (ES-1)	0	0	0	0	0	0	51
Catalonia, Spain, (ES-2)	9	1	0	0	0	0	50
Norte Region, Portugal, (PT)	1	0	0	0	0	0	15
Loire-sur-Rhône, France, (FR-1)	0	0	0	0	0	0	15
Fouencamps, France, (FR-2)	0	0	0	0	0	0	18
Cornwall, England, (UK-1)	0	1	0	0	0	0	20
Berkshire, England, (UK-2)	0	0	0	0	0	0	51
Cambridge, England, (UK-3)	0	5	0	0	0	0	39
Northumberland, England, (UK-4)	0	2	0	0	0	0	20
Powys, Wales, (UK-5)	0	0	0	0	0	0	54
South Island, New Zealand, (NZ-1)	0	0	0	0	0	0	27
North Island, New Zealand, (NZ-2)	0	0	0	0	0	0	22
