# Supplementary material for: Emergence of methicillin resistance predates the clinical use of antibiotics
Source: Nature. 2022 Jan 5;602(7895):135–41. doi: 10.1038/s41586-021-04265-w (PMC8810379; doi:10.1038/s41586-021-04265-w)
Supplement: Supplementary file 10 — Source Data Extended Data Fig. 4 [file 41586_2021_4265_MOESM10_ESM.xlsx]

## Sheet: Extended Data Fig. 4
T. erinacei inhibition zones (mm)
	Extract 1	Extract 2	Extract 3	Extract 4
ATCC 9144	27	29	33	28
ATCC 25923	27	27.5	30	27
ATCC 29213	10	11	11	9.5
ATCC 43300	6	6	6	6
02.5099.D (CC130)	6	6	6	6
02.5099.D ΔmecC	8	8.5	9	7
02.5099.D ΔblaZLGA251	19.5	20	23.5	20
02.5099.D Δ(blaZLGA251-mecC)	20	22	25	19.5
LGA251 (CC425)	8	8	8	8
LGA251 ΔmecC	10.5	12.5	12.5	9.5
LGA251 ΔblaZLGA251	26	28	29.5	28
LGA251 Δ(blaZLGA251-mecC)	29	29	31	26.5
