# Supplementary material for: Emergence of methicillin resistance predates the clinical use of antibiotics
Source: Nature. 2022 Jan 5;602(7895):135–41. doi: 10.1038/s41586-021-04265-w (PMC8810379; doi:10.1038/s41586-021-04265-w)
Supplement: Supplementary file 11 — Source Data Extended Data Fig. 6 [file 41586_2021_4265_MOESM11_ESM.xlsx]

## Sheet: Extended Data Fig. 6
Number of mecC-MRSA CC1943 sublineages
Year	C1	C2	C3	Total
1800				0
1810				0
1820		2		2
1830	3	3		6
1840	3	3		6
1850	3	3		6
1860	4	3		7
1870	5	4		9
1880	5	4		9
1890	5	4		9
1900	6	4	2	12
1910	7	5	2	14
1920	7	5	2	14
1930	7	5	2	14
1940	8	5	2	15
1950	8	7	2	17
1960	8	11	7	26
1970	11	14	11	36
1980	15	17	13	45
1990	20	21	18	59
2000	22	27	26	75
2010	28	34	39	101
2020	33	40	56	129
