# Supplementary material for: Emergence of methicillin resistance predates the clinical use of antibiotics
Source: Nature. 2022 Jan 5;602(7895):135–41. doi: 10.1038/s41586-021-04265-w (PMC8810379; doi:10.1038/s41586-021-04265-w)
Supplement: Supplementary file 12 — Source Data Extended Data Fig. 7 [file 41586_2021_4265_MOESM12_ESM.xlsx]

## Sheet: Extended Data Fig. 7
Distribution of mecC-MRSA clones in European hedgehogs
	CC130:A1			CC130:A3			CC130:A9			CC130:A10			CC425:B3			CC1943:C1			CC1943:C2			CC1943:C3			Others
	Hedgehog	Human	Other sources	Hedgehog	Human	Other sources	Hedgehog	Human	Other sources	Hedgehog	Human	Other sources	Hedgehog	Human	Other sources	Hedgehog	Human	Other sources	Hedgehog	Human	Other sources	Hedgehog	Human	Other sources	Hedgehog	Human	Other sources
Italy	0	0	0	0	0	0	0	0	0	0	0	0	0	0	0	0	0	0	0	0	0	0	0	0	0	0	1
Austria	0	0	0	0	0	0	0	0	0	0	4	0	0	0	0	0	0	0	0	0	0	0	0	0	1	2	0
Switzerland	0	0	0	0	0	0	0	0	0	0	2	0	0	0	0	0	0	0	0	0	0	0	0	0	0	1	0
Czech Republic	0	0	0	0	0	0	10	0	0	0	0	0	0	0	0	0	0	0	0	0	0	0	0	0	0	0	0
Germany	0	0	5	0	0	0	0	15	4	0	25	4	0	0	0	0	0	0	0	3	0	0	0	0	0	3	5
Denmark	5	24	0	3	49	10	2	18	0	82	202	24	0	0	0	13	11	0	16	11	0	27	13	0	0	6	0
Greenland	0	0	0	0	0	0	0	0	0	0	1	0	0	0	0	0	0	0	0	0	0	0	0	0	0	0	0
Finland	0	0	0	0	0	0	0	1	0	0	0	0	0	0	0	0	0	0	0	0	0	0	0	0	0	0	1
Sweden	0	0	0	0	0	0	0	8	0	0	3	0	0	0	0	0	0	0	0	4	0	0	0	0	0	14	2
Spain	0	0	0	0	0	0	0	4	1	0	1	0	0	0	0	0	0	0	0	0	0	0	0	0	0	2	6
Portugal	0	0	0	0	0	0	0	0	0	5	0	0	0	0	0	0	0	0	0	0	0	0	0	0	0	0	0
France	0	0	0	0	0	0	0	3	0	0	1	4	0	0	0	0	0	0	0	0	0	0	0	0	0	7	0
Belgium	0	0	0	0	0	0	0	2	0	0	0	2	0	0	1	0	0	0	0	0	0	0	0	0	0	0	0
England	0	0	0	0	0	0	76	16	15	51	17	6	6	13	46	2	2	1	6	0	0	13	0	0	0	4	2
Wales	0	0	0	0	0	0	3	0	0	3	0	4	0	0	0	3	0	1	0	0	0	0	0	0	0	0	0
Scotland	0	0	0	0	0	0	0	3	2	0	13	0	0	2	0	0	0	0	0	0	0	0	3	0	0	3	1
