# Supplementary material for: Emergence of methicillin resistance predates the clinical use of antibiotics
Source: Nature. 2022 Jan 5;602(7895):135–41. doi: 10.1038/s41586-021-04265-w (PMC8810379; doi:10.1038/s41586-021-04265-w)
Supplement: Supplementary file 13 — Source Data Extended Data Fig. 9 [file 41586_2021_4265_MOESM13_ESM.xlsx]

## Sheet: Extended Data Fig. 9
Pairwise SNP distances between mecC-MRSA CC130 isolate pairs collected within the same facility
Isolate 1	Isolate 2	Pairwise SNP distance
10A-127	12A-131	129
10A-127	12B-132	129
10A-127	12C-133	10
10A-127	13A-134	129
10A-127	13B-138	129
10A-127	13C-139	129
10A-127	14B-140	10
10A-127	14C-141	130
10A-127	15A-142	129
10A-127	15B-143	9
10A-127	15C-144	129
10A-127	17B-147	9
10A-127	17C-178	9
10A-127	1A-107	129
10A-127	1B-108	129
10A-127	1C-109	129
10A-127	20B-151	313
10A-127	21C-152	9
10A-127	22A-153	9
10A-127	22C-154	10
10A-127	23B-155	9
10A-127	24A-183	316
10A-127	24C-184	315
10A-127	26C-187	10
10A-127	27C-156	9
10A-127	29B-189	7
10A-127	2B-110	311
10A-127	2C-111	8
10A-127	30B-157	129
10A-127	31B-158	127
10A-127	31C-85	127
10A-127	32C-159	10
10A-127	34A-160	313
10A-127	34B-161	312
10A-127	34C-162	312
10A-127	35B-163	311
10A-127	36C-164	10
10A-127	37C-166	9
10A-127	38A-167	9
10A-127	38C-168	9
10A-127	39A-169	9
10A-127	39B-170	9
10A-127	3A-112	9
10A-127	3B-113	311
10A-127	40C-171	139
10A-127	4A-114	322
10A-127	4B-115	315
10A-127	4C-116	322
10A-127	5A-117	322
10A-127	5B-118	318
10A-127	5C-119	315
10A-127	6C-120	1
10A-127	7B-121	315
10A-127	8A-122	0
10A-127	8C-123	1
10A-127	9A-124	1
10A-127	9B-126	1
10A-127	9C-125	1
10B-128	12A-131	128
10B-128	12B-132	128
10B-128	12C-133	9
10B-128	13A-134	128
10B-128	13B-138	128
10B-128	13C-139	128
10B-128	14B-140	9
10B-128	14C-141	129
10B-128	15A-142	128
10B-128	15B-143	8
10B-128	15C-144	128
10B-128	17B-147	8
10B-128	17C-178	8
10B-128	1A-107	128
10B-128	1B-108	128
10B-128	1C-109	128
10B-128	20B-151	312
10B-128	21C-152	8
10B-128	22A-153	8
10B-128	22C-154	9
10B-128	23B-155	8
10B-128	24A-183	315
10B-128	24C-184	314
10B-128	26C-187	9
10B-128	27C-156	8
10B-128	29B-189	6
10B-128	2B-110	310
10B-128	2C-111	7
10B-128	30B-157	128
10B-128	31B-158	126
10B-128	31C-85	126
10B-128	32C-159	9
10B-128	34A-160	312
10B-128	34B-161	311
10B-128	34C-162	311
10B-128	35B-163	310
10B-128	36C-164	9
10B-128	37C-166	8
10B-128	38A-167	8
10B-128	38C-168	8
10B-128	39A-169	8
10B-128	39B-170	8
10B-128	3A-112	8
10B-128	3B-113	310
10B-128	40C-171	138
10B-128	4A-114	321
10B-128	4B-115	314
10B-128	4C-116	321
10B-128	5A-117	321
10B-128	5B-118	317
10B-128	5C-119	314
10B-128	6C-120	0
10B-128	7B-121	314
10B-128	8A-122	1
10B-128	8C-123	0
10B-128	9A-124	0
10B-128	9B-126	0
10B-128	9C-125	0
10C-129	12A-131	128
10C-129	12B-132	128
10C-129	12C-133	9
10C-129	13A-134	128
10C-129	13B-138	128
10C-129	13C-139	128
10C-129	14B-140	9
10C-129	14C-141	129
10C-129	15A-142	128
10C-129	15B-143	8
10C-129	15C-144	128
10C-129	17B-147	8
10C-129	17C-178	8
10C-129	1A-107	128
10C-129	1B-108	128
10C-129	1C-109	128
10C-129	20B-151	312
10C-129	21C-152	8
10C-129	22A-153	8
10C-129	22C-154	9
10C-129	23B-155	8
10C-129	24A-183	315
10C-129	24C-184	314
10C-129	26C-187	9
10C-129	27C-156	8
10C-129	29B-189	6
10C-129	2B-110	310
10C-129	2C-111	7
10C-129	30B-157	128
10C-129	31B-158	126
10C-129	31C-85	126
10C-129	32C-159	9
10C-129	34A-160	312
10C-129	34B-161	311
10C-129	34C-162	311
10C-129	35B-163	310
10C-129	36C-164	9
10C-129	37C-166	8
10C-129	38A-167	8
10C-129	38C-168	8
10C-129	39A-169	8
10C-129	39B-170	8
10C-129	3A-112	8
10C-129	3B-113	310
10C-129	40C-171	138
10C-129	4A-114	321
10C-129	4B-115	314
10C-129	4C-116	321
10C-129	5A-117	321
10C-129	5B-118	317
10C-129	5C-119	314
10C-129	6C-120	0
10C-129	7B-121	314
10C-129	8A-122	1
10C-129	8C-123	0
10C-129	9A-124	0
10C-129	9B-126	0
10C-129	9C-125	0
12A-131	13A-134	0
12A-131	13B-138	0
12A-131	13C-139	0
12A-131	14B-140	129
12A-131	14C-141	1
12A-131	15A-142	0
12A-131	15B-143	128
12A-131	15C-144	0
12A-131	17B-147	128
12A-131	17C-178	128
12A-131	1A-107	0
12A-131	1B-108	0
12A-131	1C-109	0
12A-131	20B-151	328
12A-131	21C-152	128
12A-131	22A-153	128
12A-131	22C-154	129
12A-131	23B-155	128
12A-131	24A-183	331
12A-131	24C-184	330
12A-131	26C-187	129
12A-131	27C-156	128
12A-131	29B-189	130
12A-131	2B-110	326
12A-131	2C-111	129
12A-131	30B-157	0
12A-131	31B-158	142
12A-131	31C-85	142
12A-131	32C-159	129
12A-131	34A-160	328
12A-131	34B-161	327
12A-131	34C-162	327
12A-131	35B-163	326
12A-131	36C-164	129
12A-131	37C-166	128
12A-131	38A-167	128
12A-131	38C-168	128
12A-131	39A-169	128
12A-131	39B-170	128
12A-131	3A-112	128
12A-131	3B-113	326
12A-131	40C-171	154
12A-131	4A-114	337
12A-131	4B-115	330
12A-131	4C-116	337
12A-131	5A-117	337
12A-131	5B-118	333
12A-131	5C-119	330
12A-131	6C-120	128
12A-131	7B-121	330
12A-131	8A-122	129
12A-131	8C-123	128
12A-131	9A-124	128
12A-131	9B-126	128
12A-131	9C-125	128
12B-132	13A-134	0
12B-132	13B-138	0
12B-132	13C-139	0
12B-132	14B-140	129
12B-132	14C-141	1
12B-132	15A-142	0
12B-132	15B-143	128
12B-132	15C-144	0
12B-132	17B-147	128
12B-132	17C-178	128
12B-132	1A-107	0
12B-132	1B-108	0
12B-132	1C-109	0
12B-132	20B-151	328
12B-132	21C-152	128
12B-132	22A-153	128
12B-132	22C-154	129
12B-132	23B-155	128
12B-132	24A-183	331
12B-132	24C-184	330
12B-132	26C-187	129
12B-132	27C-156	128
12B-132	29B-189	130
12B-132	2B-110	326
12B-132	2C-111	129
12B-132	30B-157	0
12B-132	31B-158	142
12B-132	31C-85	142
12B-132	32C-159	129
12B-132	34A-160	328
12B-132	34B-161	327
12B-132	34C-162	327
12B-132	35B-163	326
12B-132	36C-164	129
12B-132	37C-166	128
12B-132	38A-167	128
12B-132	38C-168	128
12B-132	39A-169	128
12B-132	39B-170	128
12B-132	3A-112	128
12B-132	3B-113	326
12B-132	40C-171	154
12B-132	4A-114	337
12B-132	4B-115	330
12B-132	4C-116	337
12B-132	5A-117	337
12B-132	5B-118	333
12B-132	5C-119	330
12B-132	6C-120	128
12B-132	7B-121	330
12B-132	8A-122	129
12B-132	8C-123	128
12B-132	9A-124	128
12B-132	9B-126	128
12B-132	9C-125	128
12C-133	13A-134	129
12C-133	13B-138	129
12C-133	13C-139	129
12C-133	14B-140	0
12C-133	14C-141	130
12C-133	15A-142	129
12C-133	15B-143	1
12C-133	15C-144	129
12C-133	17B-147	1
12C-133	17C-178	1
12C-133	1A-107	129
12C-133	1B-108	129
12C-133	1C-109	129
12C-133	20B-151	313
12C-133	21C-152	1
12C-133	22A-153	1
12C-133	22C-154	2
12C-133	23B-155	1
12C-133	24A-183	316
12C-133	24C-184	315
12C-133	26C-187	2
12C-133	27C-156	1
12C-133	29B-189	11
12C-133	2B-110	311
12C-133	2C-111	10
12C-133	30B-157	129
12C-133	31B-158	127
12C-133	31C-85	127
12C-133	32C-159	0
12C-133	34A-160	313
12C-133	34B-161	312
12C-133	34C-162	312
12C-133	35B-163	311
12C-133	36C-164	0
12C-133	37C-166	1
12C-133	38A-167	1
12C-133	38C-168	1
12C-133	39A-169	1
12C-133	39B-170	1
12C-133	3A-112	1
12C-133	3B-113	311
12C-133	40C-171	139
12C-133	4A-114	322
12C-133	4B-115	315
12C-133	4C-116	322
12C-133	5A-117	322
12C-133	5B-118	318
12C-133	5C-119	315
12C-133	6C-120	9
12C-133	7B-121	315
12C-133	8A-122	10
12C-133	8C-123	9
12C-133	9A-124	9
12C-133	9B-126	9
12C-133	9C-125	9
13A-134	14B-140	129
13A-134	14C-141	1
13A-134	15A-142	0
13A-134	15B-143	128
13A-134	15C-144	0
13A-134	17B-147	128
13A-134	17C-178	128
13A-134	1A-107	0
13A-134	1B-108	0
13A-134	1C-109	0
13A-134	20B-151	328
13A-134	21C-152	128
13A-134	22A-153	128
13A-134	22C-154	129
13A-134	23B-155	128
13A-134	24A-183	331
13A-134	24C-184	330
13A-134	26C-187	129
13A-134	27C-156	128
13A-134	29B-189	130
13A-134	2B-110	326
13A-134	2C-111	129
13A-134	30B-157	0
13A-134	31B-158	142
13A-134	31C-85	142
13A-134	32C-159	129
13A-134	34A-160	328
13A-134	34B-161	327
13A-134	34C-162	327
13A-134	35B-163	326
13A-134	36C-164	129
13A-134	37C-166	128
13A-134	38A-167	128
13A-134	38C-168	128
13A-134	39A-169	128
13A-134	39B-170	128
13A-134	3A-112	128
13A-134	3B-113	326
13A-134	40C-171	154
13A-134	4A-114	337
13A-134	4B-115	330
13A-134	4C-116	337
13A-134	5A-117	337
13A-134	5B-118	333
13A-134	5C-119	330
13A-134	6C-120	128
13A-134	7B-121	330
13A-134	8A-122	129
13A-134	8C-123	128
13A-134	9A-124	128
13A-134	9B-126	128
13A-134	9C-125	128
13B-138	14B-140	129
13B-138	14C-141	1
13B-138	15A-142	0
13B-138	15B-143	128
13B-138	15C-144	0
13B-138	17B-147	128
13B-138	17C-178	128
13B-138	1A-107	0
13B-138	1B-108	0
13B-138	1C-109	0
13B-138	20B-151	328
13B-138	21C-152	128
13B-138	22A-153	128
13B-138	22C-154	129
13B-138	23B-155	128
13B-138	24A-183	331
13B-138	24C-184	330
13B-138	26C-187	129
13B-138	27C-156	128
13B-138	29B-189	130
13B-138	2B-110	326
13B-138	2C-111	129
13B-138	30B-157	0
13B-138	31B-158	142
13B-138	31C-85	142
13B-138	32C-159	129
13B-138	34A-160	328
13B-138	34B-161	327
13B-138	34C-162	327
13B-138	35B-163	326
13B-138	36C-164	129
13B-138	37C-166	128
13B-138	38A-167	128
13B-138	38C-168	128
13B-138	39A-169	128
13B-138	39B-170	128
13B-138	3A-112	128
13B-138	3B-113	326
13B-138	40C-171	154
13B-138	4A-114	337
13B-138	4B-115	330
13B-138	4C-116	337
13B-138	5A-117	337
13B-138	5B-118	333
13B-138	5C-119	330
13B-138	6C-120	128
13B-138	7B-121	330
13B-138	8A-122	129
13B-138	8C-123	128
13B-138	9A-124	128
13B-138	9B-126	128
13B-138	9C-125	128
13C-139	14B-140	129
13C-139	14C-141	1
13C-139	15A-142	0
13C-139	15B-143	128
13C-139	15C-144	0
13C-139	17B-147	128
13C-139	17C-178	128
13C-139	1A-107	0
13C-139	1B-108	0
13C-139	1C-109	0
13C-139	20B-151	328
13C-139	21C-152	128
13C-139	22A-153	128
13C-139	22C-154	129
13C-139	23B-155	128
13C-139	24A-183	331
13C-139	24C-184	330
13C-139	26C-187	129
13C-139	27C-156	128
13C-139	29B-189	130
13C-139	2B-110	326
13C-139	2C-111	129
13C-139	30B-157	0
13C-139	31B-158	142
13C-139	31C-85	142
13C-139	32C-159	129
13C-139	34A-160	328
13C-139	34B-161	327
13C-139	34C-162	327
13C-139	35B-163	326
13C-139	36C-164	129
13C-139	37C-166	128
13C-139	38A-167	128
13C-139	38C-168	128
13C-139	39A-169	128
13C-139	39B-170	128
13C-139	3A-112	128
13C-139	3B-113	326
13C-139	40C-171	154
13C-139	4A-114	337
13C-139	4B-115	330
13C-139	4C-116	337
13C-139	5A-117	337
13C-139	5B-118	333
13C-139	5C-119	330
13C-139	6C-120	128
13C-139	7B-121	330
13C-139	8A-122	129
13C-139	8C-123	128
13C-139	9A-124	128
13C-139	9B-126	128
13C-139	9C-125	128
14B-140	15A-142	129
14B-140	15B-143	1
14B-140	15C-144	129
14B-140	17B-147	1
14B-140	17C-178	1
14B-140	1A-107	129
14B-140	1B-108	129
14B-140	1C-109	129
14B-140	20B-151	313
14B-140	21C-152	1
14B-140	22A-153	1
14B-140	22C-154	2
14B-140	23B-155	1
14B-140	24A-183	316
14B-140	24C-184	315
14B-140	26C-187	2
14B-140	27C-156	1
14B-140	29B-189	11
14B-140	2B-110	311
14B-140	2C-111	10
14B-140	30B-157	129
14B-140	31B-158	127
14B-140	31C-85	127
14B-140	32C-159	0
14B-140	34A-160	313
14B-140	34B-161	312
14B-140	34C-162	312
14B-140	35B-163	311
14B-140	36C-164	0
14B-140	37C-166	1
14B-140	38A-167	1
14B-140	38C-168	1
14B-140	39A-169	1
14B-140	39B-170	1
14B-140	3A-112	1
14B-140	3B-113	311
14B-140	40C-171	139
14B-140	4A-114	322
14B-140	4B-115	315
14B-140	4C-116	322
14B-140	5A-117	322
14B-140	5B-118	318
14B-140	5C-119	315
14B-140	6C-120	9
14B-140	7B-121	315
14B-140	8A-122	10
14B-140	8C-123	9
14B-140	9A-124	9
14B-140	9B-126	9
14B-140	9C-125	9
14C-141	15A-142	1
14C-141	15B-143	129
14C-141	15C-144	1
14C-141	17B-147	129
14C-141	17C-178	129
14C-141	1A-107	1
14C-141	1B-108	1
14C-141	1C-109	1
14C-141	20B-151	329
14C-141	21C-152	129
14C-141	22A-153	129
14C-141	22C-154	130
14C-141	23B-155	129
14C-141	24A-183	332
14C-141	24C-184	331
14C-141	26C-187	130
14C-141	27C-156	129
14C-141	29B-189	131
14C-141	2B-110	327
14C-141	2C-111	130
14C-141	30B-157	1
14C-141	31B-158	143
14C-141	31C-85	143
14C-141	32C-159	130
14C-141	34A-160	329
14C-141	34B-161	328
14C-141	34C-162	328
14C-141	35B-163	327
14C-141	36C-164	130
14C-141	37C-166	129
14C-141	38A-167	129
14C-141	38C-168	129
14C-141	39A-169	129
14C-141	39B-170	129
14C-141	3A-112	129
14C-141	3B-113	327
14C-141	40C-171	155
14C-141	4A-114	338
14C-141	4B-115	331
14C-141	4C-116	338
14C-141	5A-117	338
14C-141	5B-118	334
14C-141	5C-119	331
14C-141	6C-120	129
14C-141	7B-121	331
14C-141	8A-122	130
14C-141	8C-123	129
14C-141	9A-124	129
14C-141	9B-126	129
14C-141	9C-125	129
15A-142	17B-147	128
15A-142	17C-178	128
15A-142	1A-107	0
15A-142	1B-108	0
15A-142	1C-109	0
15A-142	20B-151	328
15A-142	21C-152	128
15A-142	22A-153	128
15A-142	22C-154	129
15A-142	23B-155	128
15A-142	24A-183	331
15A-142	24C-184	330
15A-142	26C-187	129
15A-142	27C-156	128
15A-142	29B-189	130
15A-142	2B-110	326
15A-142	2C-111	129
15A-142	30B-157	0
15A-142	31B-158	142
15A-142	31C-85	142
15A-142	32C-159	129
15A-142	34A-160	328
15A-142	34B-161	327
15A-142	34C-162	327
15A-142	35B-163	326
15A-142	36C-164	129
15A-142	37C-166	128
15A-142	38A-167	128
15A-142	38C-168	128
15A-142	39A-169	128
15A-142	39B-170	128
15A-142	3A-112	128
15A-142	3B-113	326
15A-142	40C-171	154
15A-142	4A-114	337
15A-142	4B-115	330
15A-142	4C-116	337
15A-142	5A-117	337
15A-142	5B-118	333
15A-142	5C-119	330
15A-142	6C-120	128
15A-142	7B-121	330
15A-142	8A-122	129
15A-142	8C-123	128
15A-142	9A-124	128
15A-142	9B-126	128
15A-142	9C-125	128
15B-143	17B-147	0
15B-143	17C-178	0
15B-143	1A-107	128
15B-143	1B-108	128
15B-143	1C-109	128
15B-143	20B-151	312
15B-143	21C-152	0
15B-143	22A-153	0
15B-143	22C-154	1
15B-143	23B-155	0
15B-143	24A-183	315
15B-143	24C-184	314
15B-143	26C-187	1
15B-143	27C-156	0
15B-143	29B-189	10
15B-143	2B-110	310
15B-143	2C-111	9
15B-143	30B-157	128
15B-143	31B-158	126
15B-143	31C-85	126
15B-143	32C-159	1
15B-143	34A-160	312
15B-143	34B-161	311
15B-143	34C-162	311
15B-143	35B-163	310
15B-143	36C-164	1
15B-143	37C-166	0
15B-143	38A-167	0
15B-143	38C-168	0
15B-143	39A-169	0
15B-143	39B-170	0
15B-143	3A-112	0
15B-143	3B-113	310
15B-143	40C-171	138
15B-143	4A-114	321
15B-143	4B-115	314
15B-143	4C-116	321
15B-143	5A-117	321
15B-143	5B-118	317
15B-143	5C-119	314
15B-143	6C-120	8
15B-143	7B-121	314
15B-143	8A-122	9
15B-143	8C-123	8
15B-143	9A-124	8
15B-143	9B-126	8
15B-143	9C-125	8
15C-144	17B-147	128
15C-144	17C-178	128
15C-144	1A-107	0
15C-144	1B-108	0
15C-144	1C-109	0
15C-144	20B-151	328
15C-144	21C-152	128
15C-144	22A-153	128
15C-144	22C-154	129
15C-144	23B-155	128
15C-144	24A-183	331
15C-144	24C-184	330
15C-144	26C-187	129
15C-144	27C-156	128
15C-144	29B-189	130
15C-144	2B-110	326
15C-144	2C-111	129
15C-144	30B-157	0
15C-144	31B-158	142
15C-144	31C-85	142
15C-144	32C-159	129
15C-144	34A-160	328
15C-144	34B-161	327
15C-144	34C-162	327
15C-144	35B-163	326
15C-144	36C-164	129
15C-144	37C-166	128
15C-144	38A-167	128
15C-144	38C-168	128
15C-144	39A-169	128
15C-144	39B-170	128
15C-144	3A-112	128
15C-144	3B-113	326
15C-144	40C-171	154
15C-144	4A-114	337
15C-144	4B-115	330
15C-144	4C-116	337
15C-144	5A-117	337
15C-144	5B-118	333
15C-144	5C-119	330
15C-144	6C-120	128
15C-144	7B-121	330
15C-144	8A-122	129
15C-144	8C-123	128
15C-144	9A-124	128
15C-144	9B-126	128
15C-144	9C-125	128
17B-147	1A-107	128
17B-147	1B-108	128
17B-147	1C-109	128
17B-147	20B-151	312
17B-147	21C-152	0
17B-147	22A-153	0
17B-147	22C-154	1
17B-147	23B-155	0
17B-147	24A-183	315
17B-147	24C-184	314
17B-147	26C-187	1
17B-147	27C-156	0
17B-147	29B-189	10
17B-147	2B-110	310
17B-147	2C-111	9
17B-147	30B-157	128
17B-147	31B-158	126
17B-147	31C-85	126
17B-147	32C-159	1
17B-147	34A-160	312
17B-147	34B-161	311
17B-147	34C-162	311
17B-147	35B-163	310
17B-147	36C-164	1
17B-147	37C-166	0
17B-147	38A-167	0
17B-147	38C-168	0
17B-147	39A-169	0
17B-147	39B-170	0
17B-147	3A-112	0
17B-147	3B-113	310
17B-147	40C-171	138
17B-147	4A-114	321
17B-147	4B-115	314
17B-147	4C-116	321
17B-147	5A-117	321
17B-147	5B-118	317
17B-147	5C-119	314
17B-147	6C-120	8
17B-147	7B-121	314
17B-147	8A-122	9
17B-147	8C-123	8
17B-147	9A-124	8
17B-147	9B-126	8
17B-147	9C-125	8
17C-178	1A-107	128
17C-178	1B-108	128
17C-178	1C-109	128
17C-178	20B-151	312
17C-178	21C-152	0
17C-178	22A-153	0
17C-178	22C-154	1
17C-178	23B-155	0
17C-178	24A-183	315
17C-178	24C-184	314
17C-178	26C-187	1
17C-178	27C-156	0
17C-178	29B-189	10
17C-178	2B-110	310
17C-178	2C-111	9
17C-178	30B-157	128
17C-178	31B-158	126
17C-178	31C-85	126
17C-178	32C-159	1
17C-178	34A-160	312
17C-178	34B-161	311
17C-178	34C-162	311
17C-178	35B-163	310
17C-178	36C-164	1
17C-178	37C-166	0
17C-178	38A-167	0
17C-178	38C-168	0
17C-178	39A-169	0
17C-178	39B-170	0
17C-178	3A-112	0
17C-178	3B-113	310
17C-178	40C-171	138
17C-178	4A-114	321
17C-178	4B-115	314
17C-178	4C-116	321
17C-178	5A-117	321
17C-178	5B-118	317
17C-178	5C-119	314
17C-178	6C-120	8
17C-178	7B-121	314
17C-178	8A-122	9
17C-178	8C-123	8
17C-178	9A-124	8
17C-178	9B-126	8
17C-178	9C-125	8
1A-107	20B-151	328
1A-107	21C-152	128
1A-107	22A-153	128
1A-107	22C-154	129
1A-107	23B-155	128
1A-107	24A-183	331
1A-107	24C-184	330
1A-107	26C-187	129
1A-107	27C-156	128
1A-107	29B-189	130
1A-107	2B-110	326
1A-107	2C-111	129
1A-107	30B-157	0
1A-107	31B-158	142
1A-107	31C-85	142
1A-107	32C-159	129
1A-107	34A-160	328
1A-107	34B-161	327
1A-107	34C-162	327
1A-107	35B-163	326
1A-107	36C-164	129
1A-107	37C-166	128
1A-107	38A-167	128
1A-107	38C-168	128
1A-107	39A-169	128
1A-107	39B-170	128
1A-107	3A-112	128
1A-107	3B-113	326
1A-107	40C-171	154
1A-107	4A-114	337
1A-107	4B-115	330
1A-107	4C-116	337
1A-107	5A-117	337
1A-107	5B-118	333
1A-107	5C-119	330
1A-107	6C-120	128
1A-107	7B-121	330
1A-107	8A-122	129
1A-107	8C-123	128
1A-107	9A-124	128
1A-107	9B-126	128
1A-107	9C-125	128
1B-108	20B-151	328
1B-108	21C-152	128
1B-108	22A-153	128
1B-108	22C-154	129
1B-108	23B-155	128
1B-108	24A-183	331
1B-108	24C-184	330
1B-108	26C-187	129
1B-108	27C-156	128
1B-108	29B-189	130
1B-108	2B-110	326
1B-108	2C-111	129
1B-108	30B-157	0
1B-108	31B-158	142
1B-108	31C-85	142
1B-108	32C-159	129
1B-108	34A-160	328
1B-108	34B-161	327
1B-108	34C-162	327
1B-108	35B-163	326
1B-108	36C-164	129
1B-108	37C-166	128
1B-108	38A-167	128
1B-108	38C-168	128
1B-108	39A-169	128
1B-108	39B-170	128
1B-108	3A-112	128
1B-108	3B-113	326
1B-108	40C-171	154
1B-108	4A-114	337
1B-108	4B-115	330
1B-108	4C-116	337
1B-108	5A-117	337
1B-108	5B-118	333
1B-108	5C-119	330
1B-108	6C-120	128
1B-108	7B-121	330
1B-108	8A-122	129
1B-108	8C-123	128
1B-108	9A-124	128
1B-108	9B-126	128
1B-108	9C-125	128
1C-109	20B-151	328
1C-109	21C-152	128
1C-109	22A-153	128
1C-109	22C-154	129
1C-109	23B-155	128
1C-109	24A-183	331
1C-109	24C-184	330
1C-109	26C-187	129
1C-109	27C-156	128
1C-109	29B-189	130
1C-109	2B-110	326
1C-109	2C-111	129
1C-109	30B-157	0
1C-109	31B-158	142
1C-109	31C-85	142
1C-109	32C-159	129
1C-109	34A-160	328
1C-109	34B-161	327
1C-109	34C-162	327
1C-109	35B-163	326
1C-109	36C-164	129
1C-109	37C-166	128
1C-109	38A-167	128
1C-109	38C-168	128
1C-109	39A-169	128
1C-109	39B-170	128
1C-109	3A-112	128
1C-109	3B-113	326
1C-109	40C-171	154
1C-109	4A-114	337
1C-109	4B-115	330
1C-109	4C-116	337
1C-109	5A-117	337
1C-109	5B-118	333
1C-109	5C-119	330
1C-109	6C-120	128
1C-109	7B-121	330
1C-109	8A-122	129
1C-109	8C-123	128
1C-109	9A-124	128
1C-109	9B-126	128
1C-109	9C-125	128
20B-151	21C-152	312
20B-151	22A-153	312
20B-151	22C-154	313
20B-151	23B-155	312
20B-151	24A-183	87
20B-151	24C-184	86
20B-151	26C-187	313
20B-151	27C-156	312
20B-151	29B-189	314
20B-151	2B-110	4
20B-151	2C-111	313
20B-151	30B-157	328
20B-151	31B-158	326
20B-151	31C-85	326
20B-151	32C-159	313
20B-151	34A-160	6
20B-151	34B-161	5
20B-151	34C-162	5
20B-151	35B-163	4
20B-151	36C-164	313
20B-151	37C-166	312
20B-151	38A-167	312
20B-151	38C-168	312
20B-151	39A-169	312
20B-151	39B-170	312
20B-151	3A-112	312
20B-151	3B-113	82
20B-151	40C-171	338
20B-151	4A-114	91
20B-151	4B-115	86
20B-151	4C-116	91
20B-151	5A-117	91
20B-151	5B-118	89
20B-151	5C-119	86
20B-151	6C-120	312
20B-151	7B-121	86
20B-151	8A-122	313
20B-151	8C-123	312
20B-151	9A-124	312
20B-151	9B-126	312
20B-151	9C-125	312
21C-152	22A-153	0
21C-152	22C-154	1
21C-152	23B-155	0
21C-152	24A-183	315
21C-152	24C-184	314
21C-152	26C-187	1
21C-152	27C-156	0
21C-152	29B-189	10
21C-152	2B-110	310
21C-152	2C-111	9
21C-152	30B-157	128
21C-152	31B-158	126
21C-152	31C-85	126
21C-152	32C-159	1
21C-152	34A-160	312
21C-152	34B-161	311
21C-152	34C-162	311
21C-152	35B-163	310
21C-152	36C-164	1
21C-152	37C-166	0
21C-152	38A-167	0
21C-152	38C-168	0
21C-152	39A-169	0
21C-152	39B-170	0
21C-152	3A-112	0
21C-152	3B-113	310
21C-152	40C-171	138
21C-152	4A-114	321
21C-152	4B-115	314
21C-152	4C-116	321
21C-152	5A-117	321
21C-152	5B-118	317
21C-152	5C-119	314
21C-152	6C-120	8
21C-152	7B-121	314
21C-152	8A-122	9
21C-152	8C-123	8
21C-152	9A-124	8
21C-152	9B-126	8
21C-152	9C-125	8
22A-153	23B-155	0
22A-153	24A-183	315
22A-153	24C-184	314
22A-153	26C-187	1
22A-153	27C-156	0
22A-153	29B-189	10
22A-153	2B-110	310
22A-153	2C-111	9
22A-153	30B-157	128
22A-153	31B-158	126
22A-153	31C-85	126
22A-153	32C-159	1
22A-153	34A-160	312
22A-153	34B-161	311
22A-153	34C-162	311
22A-153	35B-163	310
22A-153	36C-164	1
22A-153	37C-166	0
22A-153	38A-167	0
22A-153	38C-168	0
22A-153	39A-169	0
22A-153	39B-170	0
22A-153	3A-112	0
22A-153	3B-113	310
22A-153	40C-171	138
22A-153	4A-114	321
22A-153	4B-115	314
22A-153	4C-116	321
22A-153	5A-117	321
22A-153	5B-118	317
22A-153	5C-119	314
22A-153	6C-120	8
22A-153	7B-121	314
22A-153	8A-122	9
22A-153	8C-123	8
22A-153	9A-124	8
22A-153	9B-126	8
22A-153	9C-125	8
22C-154	23B-155	1
22C-154	24A-183	316
22C-154	24C-184	315
22C-154	26C-187	2
22C-154	27C-156	1
22C-154	29B-189	11
22C-154	2B-110	311
22C-154	2C-111	10
22C-154	30B-157	129
22C-154	31B-158	127
22C-154	31C-85	127
22C-154	32C-159	2
22C-154	34A-160	313
22C-154	34B-161	312
22C-154	34C-162	312
22C-154	35B-163	311
22C-154	36C-164	2
22C-154	37C-166	1
22C-154	38A-167	1
22C-154	38C-168	1
22C-154	39A-169	1
22C-154	39B-170	1
22C-154	3A-112	1
22C-154	3B-113	311
22C-154	40C-171	139
22C-154	4A-114	322
22C-154	4B-115	315
22C-154	4C-116	322
22C-154	5A-117	322
22C-154	5B-118	318
22C-154	5C-119	315
22C-154	6C-120	9
22C-154	7B-121	315
22C-154	8A-122	10
22C-154	8C-123	9
22C-154	9A-124	9
22C-154	9B-126	9
22C-154	9C-125	9
23B-155	24A-183	315
23B-155	24C-184	314
23B-155	26C-187	1
23B-155	27C-156	0
23B-155	29B-189	10
23B-155	2B-110	310
23B-155	2C-111	9
23B-155	30B-157	128
23B-155	31B-158	126
23B-155	31C-85	126
23B-155	32C-159	1
23B-155	34A-160	312
23B-155	34B-161	311
23B-155	34C-162	311
23B-155	35B-163	310
23B-155	36C-164	1
23B-155	37C-166	0
23B-155	38A-167	0
23B-155	38C-168	0
23B-155	39A-169	0
23B-155	39B-170	0
23B-155	3A-112	0
23B-155	3B-113	310
23B-155	40C-171	138
23B-155	4A-114	321
23B-155	4B-115	314
23B-155	4C-116	321
23B-155	5A-117	321
23B-155	5B-118	317
23B-155	5C-119	314
23B-155	6C-120	8
23B-155	7B-121	314
23B-155	8A-122	9
23B-155	8C-123	8
23B-155	9A-124	8
23B-155	9B-126	8
23B-155	9C-125	8
24A-183	26C-187	316
24A-183	27C-156	315
24A-183	29B-189	317
24A-183	2B-110	85
24A-183	2C-111	316
24A-183	30B-157	331
24A-183	31B-158	329
24A-183	31C-85	329
24A-183	32C-159	316
24A-183	34A-160	87
24A-183	34B-161	86
24A-183	34C-162	86
24A-183	35B-163	85
24A-183	36C-164	316
24A-183	37C-166	315
24A-183	38A-167	315
24A-183	38C-168	315
24A-183	39A-169	315
24A-183	39B-170	315
24A-183	3A-112	315
24A-183	3B-113	83
24A-183	40C-171	341
24A-183	4A-114	96
24A-183	4B-115	9
24A-183	4C-116	96
24A-183	5A-117	96
24A-183	5B-118	4
24A-183	5C-119	9
24A-183	6C-120	315
24A-183	7B-121	9
24A-183	8A-122	316
24A-183	8C-123	315
24A-183	9A-124	315
24A-183	9B-126	315
24A-183	9C-125	315
24C-184	26C-187	315
24C-184	27C-156	314
24C-184	29B-189	316
24C-184	2B-110	84
24C-184	2C-111	315
24C-184	30B-157	330
24C-184	31B-158	328
24C-184	31C-85	328
24C-184	32C-159	315
24C-184	34A-160	86
24C-184	34B-161	85
24C-184	34C-162	85
24C-184	35B-163	84
24C-184	36C-164	315
24C-184	37C-166	314
24C-184	38A-167	314
24C-184	38C-168	314
24C-184	39A-169	314
24C-184	39B-170	314
24C-184	3A-112	314
24C-184	3B-113	82
24C-184	40C-171	340
24C-184	4A-114	95
24C-184	4B-115	0
24C-184	4C-116	95
24C-184	5A-117	95
24C-184	5B-118	11
24C-184	5C-119	0
24C-184	6C-120	314
24C-184	7B-121	0
24C-184	8A-122	315
24C-184	8C-123	314
24C-184	9A-124	314
24C-184	9B-126	314
24C-184	9C-125	314
26C-187	27C-156	1
26C-187	29B-189	11
26C-187	2B-110	311
26C-187	2C-111	10
26C-187	30B-157	129
26C-187	31B-158	127
26C-187	31C-85	127
26C-187	32C-159	2
26C-187	34A-160	313
26C-187	34B-161	312
26C-187	34C-162	312
26C-187	35B-163	311
26C-187	36C-164	2
26C-187	37C-166	1
26C-187	38A-167	1
26C-187	38C-168	1
26C-187	39A-169	1
26C-187	39B-170	1
26C-187	3A-112	1
26C-187	3B-113	311
26C-187	40C-171	139
26C-187	4A-114	322
26C-187	4B-115	315
26C-187	4C-116	322
26C-187	5A-117	322
26C-187	5B-118	318
26C-187	5C-119	315
26C-187	6C-120	9
26C-187	7B-121	315
26C-187	8A-122	10
26C-187	8C-123	9
26C-187	9A-124	9
26C-187	9B-126	9
26C-187	9C-125	9
27C-156	29B-189	10
27C-156	2B-110	310
27C-156	2C-111	9
27C-156	30B-157	128
27C-156	31B-158	126
27C-156	31C-85	126
27C-156	32C-159	1
27C-156	34A-160	312
27C-156	34B-161	311
27C-156	34C-162	311
27C-156	35B-163	310
27C-156	36C-164	1
27C-156	37C-166	0
27C-156	38A-167	0
27C-156	38C-168	0
27C-156	39A-169	0
27C-156	39B-170	0
27C-156	3A-112	0
27C-156	3B-113	310
27C-156	40C-171	138
27C-156	4A-114	321
27C-156	4B-115	314
27C-156	4C-116	321
27C-156	5A-117	321
27C-156	5B-118	317
27C-156	5C-119	314
27C-156	6C-120	8
27C-156	7B-121	314
27C-156	8A-122	9
27C-156	8C-123	8
27C-156	9A-124	8
27C-156	9B-126	8
27C-156	9C-125	8
29B-189	2B-110	312
29B-189	2C-111	9
29B-189	30B-157	130
29B-189	31B-158	128
29B-189	31C-85	128
29B-189	32C-159	11
29B-189	34A-160	314
29B-189	34B-161	313
29B-189	34C-162	313
29B-189	35B-163	312
29B-189	36C-164	11
29B-189	37C-166	10
29B-189	38A-167	10
29B-189	38C-168	10
29B-189	39A-169	10
29B-189	39B-170	10
29B-189	3A-112	10
29B-189	3B-113	312
29B-189	40C-171	140
29B-189	4A-114	323
29B-189	4B-115	316
29B-189	4C-116	323
29B-189	5A-117	323
29B-189	5B-118	319
29B-189	5C-119	316
29B-189	6C-120	6
29B-189	7B-121	316
29B-189	8A-122	7
29B-189	8C-123	6
29B-189	9A-124	6
29B-189	9B-126	6
29B-189	9C-125	6
2B-110	30B-157	326
2B-110	31B-158	324
2B-110	31C-85	324
2B-110	32C-159	311
2B-110	34A-160	2
2B-110	34B-161	1
2B-110	34C-162	1
2B-110	35B-163	0
2B-110	36C-164	311
2B-110	37C-166	310
2B-110	38A-167	310
2B-110	38C-168	310
2B-110	39A-169	310
2B-110	39B-170	310
2B-110	3A-112	310
2B-110	3B-113	80
2B-110	40C-171	336
2B-110	4A-114	89
2B-110	4B-115	84
2B-110	4C-116	89
2B-110	5A-117	89
2B-110	5B-118	87
2B-110	5C-119	84
2B-110	6C-120	310
2B-110	7B-121	84
2B-110	8A-122	311
2B-110	8C-123	310
2B-110	9A-124	310
2B-110	9B-126	310
2B-110	9C-125	310
2C-111	30B-157	129
2C-111	31B-158	127
2C-111	31C-85	127
2C-111	32C-159	10
2C-111	34A-160	313
2C-111	34B-161	312
2C-111	34C-162	312
2C-111	35B-163	311
2C-111	36C-164	10
2C-111	37C-166	9
2C-111	38A-167	9
2C-111	38C-168	9
2C-111	39A-169	9
2C-111	39B-170	9
2C-111	3A-112	9
2C-111	3B-113	311
2C-111	40C-171	139
2C-111	4A-114	322
2C-111	4B-115	315
2C-111	4C-116	322
2C-111	5A-117	322
2C-111	5B-118	318
2C-111	5C-119	315
2C-111	6C-120	7
2C-111	7B-121	315
2C-111	8A-122	8
2C-111	8C-123	7
2C-111	9A-124	7
2C-111	9B-126	7
2C-111	9C-125	7
30B-157	31B-158	142
30B-157	31C-85	142
30B-157	32C-159	129
30B-157	34A-160	328
30B-157	34B-161	327
30B-157	34C-162	327
30B-157	35B-163	326
30B-157	36C-164	129
30B-157	37C-166	128
30B-157	38A-167	128
30B-157	38C-168	128
30B-157	39A-169	128
30B-157	39B-170	128
30B-157	3A-112	128
30B-157	3B-113	326
30B-157	40C-171	154
30B-157	4A-114	337
30B-157	4B-115	330
30B-157	4C-116	337
30B-157	5A-117	337
30B-157	5B-118	333
30B-157	5C-119	330
30B-157	6C-120	128
30B-157	7B-121	330
30B-157	8A-122	129
30B-157	8C-123	128
30B-157	9A-124	128
30B-157	9B-126	128
30B-157	9C-125	128
31B-158	32C-159	127
31B-158	34A-160	326
31B-158	34B-161	325
31B-158	34C-162	325
31B-158	35B-163	324
31B-158	36C-164	127
31B-158	37C-166	126
31B-158	38A-167	126
31B-158	38C-168	126
31B-158	39A-169	126
31B-158	39B-170	126
31B-158	3A-112	126
31B-158	3B-113	324
31B-158	40C-171	30
31B-158	4A-114	335
31B-158	4B-115	328
31B-158	4C-116	335
31B-158	5A-117	335
31B-158	5B-118	331
31B-158	5C-119	328
31B-158	6C-120	126
31B-158	7B-121	328
31B-158	8A-122	127
31B-158	8C-123	126
31B-158	9A-124	126
31B-158	9B-126	126
31B-158	9C-125	126
31C-85	32C-159	127
31C-85	34A-160	326
31C-85	34B-161	325
31C-85	34C-162	325
31C-85	35B-163	324
31C-85	36C-164	127
31C-85	37C-166	126
31C-85	38A-167	126
31C-85	38C-168	126
31C-85	39A-169	126
31C-85	39B-170	126
31C-85	3A-112	126
31C-85	3B-113	324
31C-85	40C-171	30
31C-85	4A-114	335
31C-85	4B-115	328
31C-85	4C-116	335
31C-85	5A-117	335
31C-85	5B-118	331
31C-85	5C-119	328
31C-85	6C-120	126
31C-85	7B-121	328
31C-85	8A-122	127
31C-85	8C-123	126
31C-85	9A-124	126
31C-85	9B-126	126
31C-85	9C-125	126
32C-159	34A-160	313
32C-159	34B-161	312
32C-159	34C-162	312
32C-159	35B-163	311
32C-159	36C-164	0
32C-159	37C-166	1
32C-159	38A-167	1
32C-159	38C-168	1
32C-159	39A-169	1
32C-159	39B-170	1
32C-159	3A-112	1
32C-159	3B-113	311
32C-159	40C-171	139
32C-159	4A-114	322
32C-159	4B-115	315
32C-159	4C-116	322
32C-159	5A-117	322
32C-159	5B-118	318
32C-159	5C-119	315
32C-159	6C-120	9
32C-159	7B-121	315
32C-159	8A-122	10
32C-159	8C-123	9
32C-159	9A-124	9
32C-159	9B-126	9
32C-159	9C-125	9
34A-160	35B-163	2
34A-160	36C-164	313
34A-160	37C-166	312
34A-160	38A-167	312
34A-160	38C-168	312
34A-160	39A-169	312
34A-160	39B-170	312
34A-160	3A-112	312
34A-160	3B-113	82
34A-160	40C-171	338
34A-160	4A-114	91
34A-160	4B-115	86
34A-160	4C-116	91
34A-160	5A-117	91
34A-160	5B-118	89
34A-160	5C-119	86
34A-160	6C-120	312
34A-160	7B-121	86
34A-160	8A-122	313
34A-160	8C-123	312
34A-160	9A-124	312
34A-160	9B-126	312
34A-160	9C-125	312
34B-161	35B-163	1
34B-161	36C-164	312
34B-161	37C-166	311
34B-161	38A-167	311
34B-161	38C-168	311
34B-161	39A-169	311
34B-161	39B-170	311
34B-161	3A-112	311
34B-161	3B-113	81
34B-161	40C-171	337
34B-161	4A-114	90
34B-161	4B-115	85
34B-161	4C-116	90
34B-161	5A-117	90
34B-161	5B-118	88
34B-161	5C-119	85
34B-161	6C-120	311
34B-161	7B-121	85
34B-161	8A-122	312
34B-161	8C-123	311
34B-161	9A-124	311
34B-161	9B-126	311
34B-161	9C-125	311
34C-162	35B-163	1
34C-162	36C-164	312
34C-162	37C-166	311
34C-162	38A-167	311
34C-162	38C-168	311
34C-162	39A-169	311
34C-162	39B-170	311
34C-162	3A-112	311
34C-162	3B-113	81
34C-162	40C-171	337
34C-162	4A-114	90
34C-162	4B-115	85
34C-162	4C-116	90
34C-162	5A-117	90
34C-162	5B-118	88
34C-162	5C-119	85
34C-162	6C-120	311
34C-162	7B-121	85
34C-162	8A-122	312
34C-162	8C-123	311
34C-162	9A-124	311
34C-162	9B-126	311
34C-162	9C-125	311
35B-163	36C-164	311
35B-163	37C-166	310
35B-163	38A-167	310
35B-163	38C-168	310
35B-163	39A-169	310
35B-163	39B-170	310
35B-163	3A-112	310
35B-163	3B-113	80
35B-163	40C-171	336
35B-163	4A-114	89
35B-163	4B-115	84
35B-163	4C-116	89
35B-163	5A-117	89
35B-163	5B-118	87
35B-163	5C-119	84
35B-163	6C-120	310
35B-163	7B-121	84
35B-163	8A-122	311
35B-163	8C-123	310
35B-163	9A-124	310
35B-163	9B-126	310
35B-163	9C-125	310
36C-164	37C-166	1
36C-164	38A-167	1
36C-164	38C-168	1
36C-164	39A-169	1
36C-164	39B-170	1
36C-164	3A-112	1
36C-164	3B-113	311
36C-164	40C-171	139
36C-164	4A-114	322
36C-164	4B-115	315
36C-164	4C-116	322
36C-164	5A-117	322
36C-164	5B-118	318
36C-164	5C-119	315
36C-164	6C-120	9
36C-164	7B-121	315
36C-164	8A-122	10
36C-164	8C-123	9
36C-164	9A-124	9
36C-164	9B-126	9
36C-164	9C-125	9
37C-166	38A-167	0
37C-166	38C-168	0
37C-166	39A-169	0
37C-166	39B-170	0
37C-166	3A-112	0
37C-166	3B-113	310
37C-166	40C-171	138
37C-166	4A-114	321
37C-166	4B-115	314
37C-166	4C-116	321
37C-166	5A-117	321
37C-166	5B-118	317
37C-166	5C-119	314
37C-166	6C-120	8
37C-166	7B-121	314
37C-166	8A-122	9
37C-166	8C-123	8
37C-166	9A-124	8
37C-166	9B-126	8
37C-166	9C-125	8
38A-167	39A-169	0
38A-167	39B-170	0
38A-167	3A-112	0
38A-167	3B-113	310
38A-167	40C-171	138
38A-167	4A-114	321
38A-167	4B-115	314
38A-167	4C-116	321
38A-167	5A-117	321
38A-167	5B-118	317
38A-167	5C-119	314
38A-167	6C-120	8
38A-167	7B-121	314
38A-167	8A-122	9
38A-167	8C-123	8
38A-167	9A-124	8
38A-167	9B-126	8
38A-167	9C-125	8
38C-168	39A-169	0
38C-168	39B-170	0
38C-168	3A-112	0
38C-168	3B-113	310
38C-168	40C-171	138
38C-168	4A-114	321
38C-168	4B-115	314
38C-168	4C-116	321
38C-168	5A-117	321
38C-168	5B-118	317
38C-168	5C-119	314
38C-168	6C-120	8
38C-168	7B-121	314
38C-168	8A-122	9
38C-168	8C-123	8
38C-168	9A-124	8
38C-168	9B-126	8
38C-168	9C-125	8
39A-169	3A-112	0
39A-169	3B-113	310
39A-169	40C-171	138
39A-169	4A-114	321
39A-169	4B-115	314
39A-169	4C-116	321
39A-169	5A-117	321
39A-169	5B-118	317
39A-169	5C-119	314
39A-169	6C-120	8
39A-169	7B-121	314
39A-169	8A-122	9
39A-169	8C-123	8
39A-169	9A-124	8
39A-169	9B-126	8
39A-169	9C-125	8
39B-170	3A-112	0
39B-170	3B-113	310
39B-170	40C-171	138
39B-170	4A-114	321
39B-170	4B-115	314
39B-170	4C-116	321
39B-170	5A-117	321
39B-170	5B-118	317
39B-170	5C-119	314
39B-170	6C-120	8
39B-170	7B-121	314
39B-170	8A-122	9
39B-170	8C-123	8
39B-170	9A-124	8
39B-170	9B-126	8
39B-170	9C-125	8
3A-112	40C-171	138
3A-112	4A-114	321
3A-112	4B-115	314
3A-112	4C-116	321
3A-112	5A-117	321
3A-112	5B-118	317
3A-112	5C-119	314
3A-112	6C-120	8
3A-112	7B-121	314
3A-112	8A-122	9
3A-112	8C-123	8
3A-112	9A-124	8
3A-112	9B-126	8
3A-112	9C-125	8
3B-113	40C-171	336
3B-113	4A-114	91
3B-113	4B-115	82
3B-113	4C-116	91
3B-113	5A-117	91
3B-113	5B-118	85
3B-113	5C-119	82
3B-113	6C-120	310
3B-113	7B-121	82
3B-113	8A-122	311
3B-113	8C-123	310
3B-113	9A-124	310
3B-113	9B-126	310
3B-113	9C-125	310
40C-171	4A-114	347
40C-171	4B-115	340
40C-171	4C-116	347
40C-171	5A-117	347
40C-171	5B-118	343
40C-171	5C-119	340
40C-171	6C-120	138
40C-171	7B-121	340
40C-171	8A-122	139
40C-171	8C-123	138
40C-171	9A-124	138
40C-171	9B-126	138
40C-171	9C-125	138
4A-114	5A-117	0
4A-114	5B-118	98
4A-114	5C-119	95
4A-114	6C-120	321
4A-114	7B-121	95
4A-114	8A-122	322
4A-114	8C-123	321
4A-114	9A-124	321
4A-114	9B-126	321
4A-114	9C-125	321
4B-115	5A-117	95
4B-115	5B-118	11
4B-115	5C-119	0
4B-115	6C-120	314
4B-115	7B-121	0
4B-115	8A-122	315
4B-115	8C-123	314
4B-115	9A-124	314
4B-115	9B-126	314
4B-115	9C-125	314
4C-116	5A-117	0
4C-116	5B-118	98
4C-116	5C-119	95
4C-116	6C-120	321
4C-116	7B-121	95
4C-116	8A-122	322
4C-116	8C-123	321
4C-116	9A-124	321
4C-116	9B-126	321
4C-116	9C-125	321
5A-117	6C-120	321
5A-117	7B-121	95
5A-117	8A-122	322
5A-117	8C-123	321
5A-117	9A-124	321
5A-117	9B-126	321
5A-117	9C-125	321
5B-118	6C-120	317
5B-118	7B-121	11
5B-118	8A-122	318
5B-118	8C-123	317
5B-118	9A-124	317
5B-118	9B-126	317
5B-118	9C-125	317
5C-119	6C-120	314
5C-119	7B-121	0
5C-119	8A-122	315
5C-119	8C-123	314
5C-119	9A-124	314
5C-119	9B-126	314
5C-119	9C-125	314
6C-120	7B-121	314
6C-120	8A-122	1
6C-120	8C-123	0
6C-120	9A-124	0
6C-120	9B-126	0
6C-120	9C-125	0
7B-121	8A-122	315
7B-121	8C-123	314
7B-121	9A-124	314
7B-121	9B-126	314
7B-121	9C-125	314
8A-122	9A-124	1
8A-122	9B-126	1
8A-122	9C-125	1
8C-123	9A-124	0
8C-123	9B-126	0
8C-123	9C-125	0
10A-9	14A	110
10A-9	14B	110
10A-9	Hog-3-Belly-221	332
10A-9	Hog-3-Feet-229	332
10B-10	14A	111
10B-10	14B	111
10B-10	Hog-3-Belly-221	333
10B-10	Hog-3-Feet-229	333
10C-11	14A	110
10C-11	14B	110
10C-11	Hog-3-Belly-221	332
10C-11	Hog-3-Feet-229	332
14A	Hog-3-Belly-221	330
14A	Hog-3-Feet-229	330
14B	Hog-3-Belly-221	330
14B	Hog-3-Feet-229	330
55-121-268	55-121-270	94
55-121-268	55-121-271	94
55-121-268	55-121-272	95
55-121-268	55-121-273	93
55-121-268	55-121-274	93
55-121-268	55-121-275	71
55-121-268	55-121-288	70
55-121-268	55-121-291	71
55-121-268	55-121-292	42
55-121-268	55-121-293	42
55-121-268	55-121-294	41
55-121-268	55-121-296	40
55-121-268	55-121-299	92
55-121-268	55-121-300	92
55-121-268	55-121-301	92
55-121-268	55-121-303	91
55-121-268	55-121-306	70
55-121-268	55-121-308	55
55-121-268	55-121-309	71
55-121-269	55-121-270	106
55-121-269	55-121-271	106
55-121-269	55-121-272	107
55-121-269	55-121-273	105
55-121-269	55-121-274	105
55-121-269	55-121-275	1
55-121-269	55-121-288	0
55-121-269	55-121-291	9
55-121-269	55-121-292	64
55-121-269	55-121-293	64
55-121-269	55-121-294	71
55-121-269	55-121-296	70
55-121-269	55-121-299	104
55-121-269	55-121-300	104
55-121-269	55-121-301	104
55-121-269	55-121-303	103
55-121-269	55-121-306	0
55-121-269	55-121-308	67
55-121-269	55-121-309	9
55-121-270	55-121-273	103
55-121-270	55-121-274	103
55-121-270	55-121-275	107
55-121-270	55-121-288	106
55-121-270	55-121-291	107
55-121-270	55-121-292	88
55-121-270	55-121-293	88
55-121-270	55-121-294	95
55-121-270	55-121-296	94
55-121-270	55-121-299	102
55-121-270	55-121-300	102
55-121-270	55-121-301	102
55-121-270	55-121-303	3
55-121-270	55-121-306	106
55-121-270	55-121-308	91
55-121-270	55-121-309	107
55-121-271	55-121-273	103
55-121-271	55-121-274	103
55-121-271	55-121-275	107
55-121-271	55-121-288	106
55-121-271	55-121-291	107
55-121-271	55-121-292	88
55-121-271	55-121-293	88
55-121-271	55-121-294	95
55-121-271	55-121-296	94
55-121-271	55-121-299	102
55-121-271	55-121-300	102
55-121-271	55-121-301	102
55-121-271	55-121-303	3
55-121-271	55-121-306	106
55-121-271	55-121-308	91
55-121-271	55-121-309	107
55-121-272	55-121-273	104
55-121-272	55-121-274	104
55-121-272	55-121-275	108
55-121-272	55-121-288	107
55-121-272	55-121-291	108
55-121-272	55-121-292	89
55-121-272	55-121-293	89
55-121-272	55-121-294	96
55-121-272	55-121-296	95
55-121-272	55-121-299	103
55-121-272	55-121-300	103
55-121-272	55-121-301	103
55-121-272	55-121-303	4
55-121-272	55-121-306	107
55-121-272	55-121-308	92
55-121-272	55-121-309	108
55-121-273	55-121-275	106
55-121-273	55-121-288	105
55-121-273	55-121-291	106
55-121-273	55-121-292	87
55-121-273	55-121-293	87
55-121-273	55-121-294	94
55-121-273	55-121-296	93
55-121-273	55-121-299	43
55-121-273	55-121-300	43
55-121-273	55-121-301	43
55-121-273	55-121-303	100
55-121-273	55-121-306	105
55-121-273	55-121-308	90
55-121-273	55-121-309	106
55-121-274	55-121-275	106
55-121-274	55-121-288	105
55-121-274	55-121-291	106
55-121-274	55-121-292	87
55-121-274	55-121-293	87
55-121-274	55-121-294	94
55-121-274	55-121-296	93
55-121-274	55-121-299	43
55-121-274	55-121-300	43
55-121-274	55-121-301	43
55-121-274	55-121-303	100
55-121-274	55-121-306	105
55-121-274	55-121-308	90
55-121-274	55-121-309	106
55-121-275	55-121-288	1
55-121-275	55-121-291	10
55-121-275	55-121-292	65
55-121-275	55-121-293	65
55-121-275	55-121-294	72
55-121-275	55-121-296	71
55-121-275	55-121-299	105
55-121-275	55-121-300	105
55-121-275	55-121-301	105
55-121-275	55-121-306	1
55-121-275	55-121-308	68
55-121-275	55-121-309	10
55-121-288	55-121-291	9
55-121-288	55-121-292	64
55-121-288	55-121-293	64
55-121-288	55-121-294	71
55-121-288	55-121-296	70
55-121-288	55-121-299	104
55-121-288	55-121-300	104
55-121-288	55-121-301	104
55-121-288	55-121-303	103
55-121-288	55-121-308	67
55-121-288	55-121-309	9
55-121-291	55-121-292	65
55-121-291	55-121-293	65
55-121-291	55-121-294	72
55-121-291	55-121-296	71
55-121-291	55-121-299	105
55-121-291	55-121-300	105
55-121-291	55-121-301	105
55-121-291	55-121-303	104
55-121-291	55-121-306	9
55-121-292	55-121-294	43
55-121-292	55-121-296	42
55-121-292	55-121-299	86
55-121-292	55-121-300	86
55-121-292	55-121-301	86
55-121-292	55-121-303	85
55-121-292	55-121-306	64
55-121-292	55-121-308	49
55-121-292	55-121-309	65
55-121-293	55-121-294	43
55-121-293	55-121-296	42
55-121-293	55-121-299	86
55-121-293	55-121-300	86
55-121-293	55-121-301	86
55-121-293	55-121-303	85
55-121-293	55-121-306	64
55-121-293	55-121-308	49
55-121-293	55-121-309	65
55-121-294	55-121-299	93
55-121-294	55-121-300	93
55-121-294	55-121-301	93
55-121-294	55-121-303	92
55-121-294	55-121-306	71
55-121-294	55-121-308	56
55-121-294	55-121-309	72
55-121-296	55-121-299	92
55-121-296	55-121-300	92
55-121-296	55-121-301	92
55-121-296	55-121-303	91
55-121-296	55-121-306	70
55-121-296	55-121-308	55
55-121-296	55-121-309	71
55-121-299	55-121-303	99
55-121-299	55-121-306	104
55-121-299	55-121-308	89
55-121-299	55-121-309	105
55-121-300	55-121-303	99
55-121-300	55-121-306	104
55-121-300	55-121-308	89
55-121-300	55-121-309	105
55-121-301	55-121-303	99
55-121-301	55-121-306	104
55-121-301	55-121-308	89
[truncated: 785 more rows]
